# Supplementary material for: DNA methylation and aeroallergen sensitization: The chicken or the egg?
Source: Clin Epigenetics. 2022 Sep 16;14:114. doi: 10.1186/s13148-022-01332-5 (PMC9482323; doi:10.1186/s13148-022-01332-5)
Supplement: Supplementary file 2 — Additional file 2. Supplementary Tables S2-S14. [file 13148_2022_1332_MOESM2_ESM.xlsx]

## Sheet: Content
Table of Contents: Supplementary tables to "DNA methylation and aeroallergen sensitization – the chicken or the egg?"
S2	Association between the three exposures and candidate CpGs for DACT approach.
S3	Sensitivity analysis investigating hypothesis (1) for MRS - additional confounder adjustment.
S4	Sensitivity analysis investigating hypothesis (2) for MRS - additional confounder adjustment.
S5	Full results investigating hypothesis (1) for MRS.
S6	Full results investigating hypothesis (2) for MRS.
S7	Full results investigating hypothesis (1) for single CpGs.*
S8	Causal mediation results for HIMA-identified CpGs and corresponding genes.
S9	Sensitivity analysis investigating hypothesis (1) for single CpGs - additional confounder adjustment.*
S10	Sensitivity analysis investigating hypothesis (1) for single CpGs - non-sensitized baseline population only.*
S11	Sensitivity analysis investigating hypothesis (1) for single CpGs - male population only.*
S12	Sensitivity analysis investigating hypothesis (1) for single CpGs - female population only.*
S13	Descriptive information to the replication sample of the independent BAMSE cohort (in accordance with Table 1).
S14	Replication results for single CpGs in the Swedish BAMSE cohort.
*	Full results and sensitivity analysis results investigating hypothesis (2) for single CpGs are not applicable, as no potential mediators were identified on that pathway.

## Sheet: S2_Exposure-CpG_Associations
Table S2: Associations between exposures (maternal smoking, family history and PRS) and 583 candidate CpGs selected for the DACT approach. Models are adjusted for sex, detailed age and EpiDISH cell type estimates. Significant effects (unadjusted) are indicated with the asterisk allocated to the respective CpG.
CpG	Beta	SE	P_raw	P_adj
i) Maternal smoking during pregnancy
cg00043800	-11.0991	10.9703	0.311664	0.773554
cg00061031*	-28.0043	11.4398	0.0143665	0.563543
cg00068153	2.42825	13.0947	0.852886	0.968274
cg00114012	-0.340115	10.4483	0.974032	0.995581
cg00170714	-13.3942	10.7326	0.212033	0.716498
cg00183468	-5.48244	7.25331	0.449737	0.828974
cg00213281	-12.0134	12.414	0.333179	0.773899
cg00345025	1.32254	7.54102	0.860781	0.968719
cg00355656	-7.11406	7.3531	0.333298	0.773899
cg00355690	-7.1457	15.7377	0.649793	0.909506
cg00366037	-15.7812	16.1009	0.327013	0.773899
cg00390941	-12.296	14.6224	0.400401	0.80789
cg00391067	1.34506	9.74776	0.890251	0.981586
cg00414077	-14.2712	8.79924	0.104833	0.655547
cg00573504	-38.5497	34.293	0.260959	0.753873
cg00638845	-9.58425	14.9185	0.520588	0.867151
cg00673191	-0.236102	11.0363	0.982932	0.995581
cg00714531	-10.6971	11.8345	0.366052	0.805315
cg00718513	-4.62173	9.46291	0.625263	0.906085
cg00736681	0.947136	10.8886	0.930684	0.987852
cg00740089	-8.35362	13.2834	0.529429	0.868184
cg00813264*	-21.9869	10.1888	0.030932	0.563543
cg00837308	-13.7271	11.4065	0.228802	0.716498
cg00844155	-2.71352	11.9877	0.820922	0.961846
cg00944309	-16.1403	12.9109	0.211254	0.716498
cg00986350	-6.95622	8.31926	0.403066	0.80789
cg00987534	-1.85516	6.97801	0.790349	0.949397
cg01000631	-3.31253	7.59038	0.662538	0.909824
cg01019262	-6.52743	8.0566	0.417827	0.812515
cg01069468	-11.519	12.5944	0.360397	0.803446
cg01280180	0.572332	8.70604	0.947585	0.99004
cg01310029	-4.97805	11.267	0.658614	0.909824
cg01330991	-7.94267	10.8166	0.462765	0.829451
cg01376665	-14.7752	11.5948	0.20256	0.716498
cg01402099	0.281197	9.08484	0.975308	0.995581
cg01445399	-7.57933	10.4518	0.468348	0.83049
cg01499988	-14.0896	12.9666	0.277214	0.764167
cg01537445	-5.4544	7.70566	0.479043	0.838515
cg01542143*	-25.3589	10.8389	0.0193032	0.563543
cg01582066	2.2286	7.46757	0.76537	0.943363
cg01613077	-17.5679	12.218	0.150471	0.685538
cg01614759	-0.481179	10.8076	0.964488	0.995581
cg01621943	1.78642	7.04799	0.799909	0.951784
cg01656750	-0.0832843	6.90165	0.990372	0.995581
cg01770400	-23.4618	13.8057	0.0892371	0.626201
cg01893068	-2.89978	6.41705	0.651351	0.909506
cg01901579	-20.7111	10.8413	0.0560838	0.626201
cg01942646	-12.6278	10.5933	0.233239	0.716498
cg01970336	-4.34979	8.12816	0.592546	0.904331
cg01998785	-9.23872	8.56657	0.280828	0.764167
cg02072495	1.2315	5.70944	0.829225	0.966877
cg02104952	-17.086	9.34154	0.0673944	0.626201
cg02133716	-19.3006	16.1617	0.232394	0.716498
cg02170785	-2.0534	11.1011	0.853251	0.968274
cg02236679*	-38.7692	16.3937	0.0180356	0.563543
cg02346442	-23.7604	13.1534	0.0708556	0.626201
cg02359181	-14.1656	11.5235	0.218967	0.716498
cg02364826	-10.0502	7.07344	0.155363	0.691423
cg02402423	-16.961	11.723	0.147947	0.685538
cg02427831	-0.848213	11.3016	0.940173	0.987852
cg02440562	-6.91697	9.34678	0.459277	0.828974
cg02473287	-14.2089	12.2081	0.244466	0.738463
cg02475695	-13.5615	10.8557	0.21157	0.716498
cg02481498	-12.5774	15.62	0.420697	0.813482
cg02494549	-9.01819	15.4517	0.559463	0.879156
cg02547054	-16.7139	10.0375	0.0958827	0.629676
cg02603876	0.715995	15.2667	0.962594	0.995581
cg02640489	-5.28568	10.7691	0.623553	0.906085
cg02786019	8.76304	12.697	0.49009	0.847841
cg02803925	-8.05917	16.7108	0.629611	0.906085
cg02826233	-2.09322	10.5355	0.842511	0.968274
cg02858808	-13.5473	13.4685	0.31449	0.773619
cg02930951	-4.08183	12.1706	0.737334	0.929489
cg02970679	3.81829	11.7194	0.744569	0.929991
cg02973084*	-41.9447	20.0382	0.0363274	0.586201
cg02985445	-8.46186	9.74928	0.385423	0.80789
cg03106413	-23.6302	13.1655	0.072677	0.626201
cg03131767	-13.6045	12.2073	0.265084	0.753873
cg03278639	-7.6924	11.3239	0.496944	0.852113
cg03292992	-5.69116	7.76857	0.46381	0.829451
cg03329755	-9.99125	13.3195	0.45318	0.828974
cg03437605	-3.33455	17.0164	0.84464	0.968274
cg03492094	-17.1787	10.1236	0.0897165	0.626201
cg03493123	-3.7674	11.2459	0.737624	0.929489
cg03582047	13.5722	11.9849	0.257449	0.753873
cg03603593	-11.6836	16.3289	0.47429	0.832864
cg03623130	6.02812	11.5981	0.603236	0.906085
cg03651219	-17.0577	13.6719	0.212161	0.716498
cg03661164	-15.0638	8.16848	0.0651628	0.626201
cg03727333*	-22.5938	10.6217	0.0334087	0.572861
cg03738384	34.9437	17.9389	0.0514232	0.626201
cg03850035	-4.84765	11.16	0.664016	0.909824
cg04010582	-11.4352	14.948	0.444271	0.828974
cg04033850	-21.8171	12.5665	0.0825397	0.626201
cg04045544	-14.9286	10.9568	0.17304	0.713991
cg04077085*	-34.9036	14.7189	0.0177236	0.563543
cg04111761	-0.409405	8.54235	0.961775	0.995581
cg04118462	-10.5948	12.7959	0.407678	0.811945
cg04128967	-4.97049	11.3231	0.660685	0.909824
cg04180953	-0.899126	10.8716	0.934087	0.987852
cg04217850	-12.508	14.0323	0.372729	0.80789
cg04223924	-15.1652	8.70799	0.0815918	0.626201
cg04258124	-14.2965	11.125	0.198764	0.716498
cg04290133	-4.8429	12.9027	0.707407	0.926782
cg04321303	-10.9308	8.49949	0.198425	0.716498
cg04338074	0.671373	8.9807	0.940408	0.987852
cg04365699	-10.2703	11.6619	0.378496	0.80789
cg04376782	-16.6902	17.3509	0.336091	0.77447
cg04435807	-16.1361	11.2881	0.152865	0.685538
cg04497992	-4.45271	8.1882	0.586582	0.89799
cg04512965	-7.41334	9.6137	0.440634	0.828974
cg04557294	-6.88596	11.7304	0.557191	0.879156
cg04664179	-2.74136	19.6079	0.888811	0.981586
cg04814352*	-27.3848	11.9381	0.0217969	0.563543
cg04839835	-9.72993	8.71923	0.264458	0.753873
cg04923746	-18.8572	11.3329	0.0961254	0.629676
cg04933530	-8.28644	9.82043	0.398783	0.80789
cg04983687	-0.954722	5.32792	0.857787	0.968274
cg05125809	-8.20277	7.65513	0.283927	0.764167
cg05184016	-30.411	21.6184	0.159511	0.698794
cg05218678	-3.56602	8.2303	0.664812	0.909824
cg05219423	-8.75593	10.2263	0.391878	0.80789
cg05300717	-4.90232	7.93697	0.536802	0.871521
cg05390183	10.1467	11.6629	0.384301	0.80789
cg05465955	-6.99453	8.05564	0.385242	0.80789
cg05499338	5.0198	10.3103	0.626348	0.906085
cg05502349	-3.91127	11.297	0.729177	0.929489
cg05541460	-16.1985	10.4277	0.120325	0.661787
cg05613273	-26.5698	14.2537	0.0623135	0.626201
cg05736642	-13.5561	13.2775	0.307264	0.773554
cg05875421	8.50605	11.7696	0.469855	0.83049
cg05942111	-2.71561	8.51321	0.749735	0.929991
cg06040872	-8.19593	10.0836	0.416334	0.812515
cg06043201	3.29149	11.6018	0.776636	0.946614
cg06070625	-15.7838	10.9805	0.150594	0.685538
cg06099697	5.85288	10.2559	0.568215	0.887335
cg06315149*	-21.2239	10.6492	0.0462601	0.626201
cg06391412	-3.08902	11.406	0.786526	0.949368
cg06483820	-17.4429	13.0457	0.181203	0.716498
cg06513960	-3.11384	17.2775	0.856976	0.968274
cg06528816	-16.1435	8.85895	0.0684121	0.626201
cg06597413	-13.5742	10.8969	0.212879	0.716498
cg06607384	-6.98973	6.18235	0.258225	0.753873
cg06647928	6.39202	11.0898	0.564354	0.884457
cg06710259	3.49569	7.79605	0.65387	0.9098
cg06725287	5.83492	18.2551	0.749247	0.929991
cg06736444	-9.89738	10.1238	0.328254	0.773899
cg06824199	-9.96949	12.7202	0.433185	0.828974
cg06866208	-2.67498	10.1154	0.791435	0.949397
cg06958964	10.6625	17.1808	0.534857	0.871521
cg06972908	-6.75912	8.56863	0.430217	0.827776
cg07098502	-3.55159	15.1463	0.814608	0.957493
cg07124719	-5.75344	14.1313	0.683904	0.916588
cg07173823	4.40814	9.49891	0.6426	0.908278
cg07177867	-16.4281	11.2996	0.145983	0.685538
cg07201450	-15.502	9.85251	0.115624	0.655547
cg07236691	-5.78804	9.86585	0.557423	0.879156
cg07259733	-4.4412	7.29982	0.542923	0.871968
cg07386061	-2.51446	7.08055	0.722498	0.929489
cg07410597	-13.9361	10.6134	0.18916	0.716498
cg07552087	-14.2415	10.894	0.191119	0.716498
cg07633835	-12.8635	12.4212	0.300383	0.773554
cg07636225*	-20.5632	9.32649	0.0274667	0.563543
cg07721901	-4.44495	8.09915	0.583131	0.89799
cg07733260	-10.3279	21.7326	0.634626	0.906085
cg07757885	4.99697	12.2257	0.682739	0.916588
cg07781995	-17.1935	12.3161	0.162707	0.698794
cg07800658	-4.08147	8.6198	0.635857	0.906085
cg07819010	-7.29601	8.48186	0.389684	0.80789
cg07828169	-7.61279	11.5041	0.508136	0.859833
cg07895206	0.506514	15.8258	0.974468	0.995581
cg07908654	-8.70026	9.1727	0.342878	0.78085
cg07914457	-9.32831	11.5205	0.418104	0.812515
cg07937803	-15.0065	14.567	0.302929	0.773554
cg07948085	-8.77931	12.0889	0.467699	0.83049
cg07970948	-1.02382	6.94257	0.882762	0.981586
cg08061334	-13.3807	12.4935	0.284162	0.764167
cg08077807	-18.8893	15.649	0.227409	0.716498
cg08088511	3.60618	7.64669	0.637212	0.906085
cg08124986	3.20624	6.77406	0.635991	0.906085
cg08189198	-14.2303	9.64703	0.140187	0.685538
cg08335767	0.205632	12.0654	0.986402	0.995581
cg08404225	1.97556	8.06351	0.806456	0.955618
cg08462941	-5.94646	10.4474	0.569234	0.887335
cg08636638*	-24.2816	11.3441	0.032318	0.57095
cg08640475	-0.255881	8.81624	0.976846	0.995581
cg08648047	-8.91725	10.58	0.399318	0.80789
cg08679013	-11.6404	10.684	0.275927	0.764167
cg08698681	-21.4401	12.6176	0.0892778	0.626201
cg08722695	-17.7448	18.3489	0.333506	0.773899
cg08776942	-4.55367	9.16743	0.619385	0.906085
cg08799394	-14.3616	11.5336	0.213059	0.716498
cg08818866	-7.02532	14.566	0.629585	0.906085
cg08850169	3.29626	8.83274	0.70901	0.926799
cg08886063	-15.2592	11.9401	0.201256	0.716498
cg08940169	-4.79604	7.35661	0.514442	0.861838
cg08945642	6.05425	15.5881	0.697727	0.920906
cg08969102	-8.87381	10.2445	0.38638	0.80789
cg09147843	-12.1763	10.9026	0.26407	0.753873
cg09212118	-0.016039	10.5076	0.998782	0.998782
cg09227119	-6.40013	10.4831	0.541519	0.871968
cg09241885	-0.197529	10.3915	0.984834	0.995581
cg09249800	-2.20417	7.9038	0.780341	0.946614
cg09261794	-4.62979	8.51997	0.586851	0.89799
cg09332506	-23.2714	16.248	0.152069	0.685538
cg09335712	-17.0742	10.1364	0.0920951	0.626201
cg09377531	-0.0592973	7.64699	0.993813	0.997234
cg09446896	-10.7297	12.687	0.397707	0.80789
cg09447105	-20.7104	12.4073	0.0950747	0.629676
cg09456254*	-14.8914	7.38474	0.043747	0.626201
cg09458420	2.92384	10.5589	0.781851	0.946614
cg09489470	1.84439	13.5921	0.892062	0.981586
cg09565310	0.158861	13.2838	0.990458	0.995581
cg09596645	-14.0721	15.4074	0.361069	0.803446
cg09597192	-6.32385	12.6086	0.615984	0.906085
cg09646173	4.98182	7.73956	0.519781	0.867151
cg09678340	0.797386	12.7644	0.950189	0.990984
cg09679862	-6.79283	9.62587	0.480384	0.838515
cg09696385	-5.00529	15.0541	0.739522	0.929489
cg09705784	-5.36367	8.13179	0.509515	0.859833
cg09929187	-19.1073	13.0744	0.1439	0.685538
cg10020890	-11.0241	11.5475	0.339743	0.776745
cg10027934*	-31.3067	15.1049	0.0382086	0.586201
cg10053779	-7.77611	7.20618	0.280548	0.764167
cg10065736	-13.7254	8.53687	0.107884	0.655547
cg10081994	9.66482	7.31828	0.186621	0.716498
cg10092935	-10.693	12.925	0.408062	0.811945
cg10099827	0.980568	10.6014	0.926305	0.987269
cg10159529	-13.0233	10.3138	0.206696	0.716498
cg10180165	-11.5636	15.6022	0.458599	0.828974
cg10257332	-16.2057	10.859	0.135601	0.685538
cg10398455	-7.23855	11.5303	0.530143	0.868184
cg10402121	-23.3453	14.1485	0.0989399	0.633867
cg10414946	-1.51028	14.3058	0.915923	0.981586
cg10433549	4.33866	13.0618	0.739765	0.929489
cg10635061	-10.7584	9.31734	0.248228	0.743021
cg10644885	-4.40574	7.49361	0.556577	0.879156
cg10704177	-10.5544	8.78718	0.229705	0.716498
cg10799327	-7.91532	12.5757	0.529078	0.868184
cg10815420	4.67039	13.6586	0.732399	0.929489
cg11045198	-11.8995	11.2736	0.291188	0.771703
cg11182518	-9.94058	12.8241	0.438251	0.828974
cg11266582	4.65234	6.01875	0.439537	0.828974
cg11277768	-15.2401	13.0121	0.241508	0.73333
cg11385906	-11.0921	9.33489	0.234736	0.716498
cg11396585	-1.61928	13.0049	0.900909	0.981586
cg11408036	-3.34136	9.96951	0.737506	0.929489
cg11619782	-11.7696	14.0257	0.401389	0.80789
cg11668148	-13.3498	12.3298	0.278927	0.764167
cg11699125	-5.48581	6.73796	0.415551	0.812515
cg11725101	-19.426	12.7034	0.126216	0.685538
cg11770323	-14.0165	9.36479	0.134466	0.685538
cg11844530	-17.0726	13.8549	0.217858	0.716498
cg11881599*	-19.438	9.33739	0.0373665	0.586201
cg11905488	0.993838	8.54844	0.907447	0.981586
cg11987455	-3.47586	10.8482	0.748657	0.929991
cg11988722	-5.35089	8.63538	0.53549	0.871521
cg12058372	14.3176	9.86163	0.146542	0.685538
cg12069540	-14.7918	11.0152	0.17932	0.716498
cg12077460	-11.5439	8.82923	0.191054	0.716498
cg12077754	0.692369	8.7473	0.936911	0.987852
cg12104982	-8.93877	9.47167	0.345304	0.783316
cg12105691	7.49849	14.7878	0.612103	0.906085
cg12172163	-4.86169	9.17594	0.59623	0.906085
cg12192145	-6.44283	9.57559	0.50105	0.856634
cg12227660	-8.95343	7.75898	0.248523	0.743021
cg12279125	-1.59447	6.6341	0.810063	0.956597
cg12296550*	7.54367	2.94147	0.0103298	0.563543
cg12402318	-20.1278	12.5001	0.107353	0.655547
cg12419482	-13.2196	10.2659	0.197844	0.716498
cg12425700*	-34.5146	13.8486	0.0126925	0.563543
cg12444450	-6.42214	10.5263	0.541794	0.871968
cg12476579	-21.3462	16.185	0.187207	0.716498
cg12600843	-1.9229	7.58825	0.799956	0.951784
cg12614529	-14.3992	9.62163	0.134511	0.685538
cg12669355	-3.15201	8.37751	0.706734	0.926782
cg12689055	9.43296	8.947	0.291738	0.771703
cg12819873	-1.09621	10.3147	0.915363	0.981586
cg12981272	-13.0151	9.38495	0.165501	0.704286
cg13008492	-7.41625	7.54754	0.325802	0.773899
cg13017318	-2.97703	9.24161	0.747352	0.929991
cg13054523	-1.78835	16.5957	0.914186	0.981586
cg13064897	-19.7849	11.4019	0.0826994	0.626201
cg13197551*	-29.311	13.5813	0.0309128	0.563543
cg13298538*	-26.0002	11.7147	0.0264559	0.563543
cg13360526	-9.75586	16.1572	0.54597	0.874451
cg13402847	1.41257	11.2686	0.900243	0.981586
cg13423371*	-26.4928	11.8237	0.0250488	0.563543
cg13458609	-0.738384	9.22182	0.936182	0.987852
cg13545717*	-21.7745	9.09761	0.0166916	0.563543
cg13550410	-17.0731	11.7504	0.146231	0.685538
cg13562011	-5.081	11.0483	0.645597	0.908278
cg13576859	-10.9336	8.3903	0.192534	0.716498
cg13584531	-11.0467	8.20388	0.178134	0.716498
cg13587621	-6.80388	13.3505	0.610307	0.906085
cg13628444	-21.4658	12.507	0.0861059	0.626201
cg13645296	-5.38601	8.98271	0.548774	0.8764
cg13726789	-11.1181	11.3007	0.325196	0.773899
cg13753183	-7.09656	12.962	0.584042	0.89799
cg13792581	-19.6687	11.553	0.0886651	0.626201
cg13829849	-12.6195	16.9807	0.457379	0.828974
cg13835688	-0.697619	9.65285	0.942386	0.98815
cg13843843	2.10044	6.14618	0.732541	0.929489
cg13876325	-9.40799	8.93801	0.292532	0.771703
cg13951007	6.45164	12.2442	0.598254	0.906085
cg13963033	-4.04583	8.24433	0.62361	0.906085
cg14011077	-5.82791	20.9784	0.781162	0.946614
cg14025883	-6.48931	9.94199	0.513938	0.861838
cg14084609	-5.23728	12.756	0.681384	0.916588
cg14109551*	-21.1686	9.4076	0.0244391	0.563543
cg14245216	-4.50785	12.5807	0.720108	0.929489
cg14355482	-3.39631	8.72293	0.697014	0.920906
cg14360440	-15.1857	14.0052	0.278234	0.764167
cg14392652	-2.21093	8.00622	0.782431	0.946614
cg14480531	-6.54041	8.88913	0.461867	0.829451
cg14556243	3.19369	7.4583	0.668501	0.91273
cg14612966	-17.3569	9.5774	0.0699432	0.626201
cg14613878	-15.1968	8.50428	0.0739448	0.626201
cg14769121	-4.91047	10.7083	0.646545	0.908278
cg14823363	-11.838	9.48627	0.212063	0.716498
cg14889653	-3.49237	8.56229	0.683363	0.916588
cg14900031	-2.66171	10.4517	0.798979	0.951784
cg14908994	0.295811	9.62653	0.975486	0.995581
cg14930065	-3.82536	7.72366	0.620404	0.906085
cg14932313	-18.3234	10.7762	0.0890644	0.626201
cg14933200*	-26.9132	12.8172	0.0357491	0.586201
cg14978242	-8.25112	8.43088	0.327739	0.773899
cg15075897	-10.7969	13.105	0.410008	0.812515
cg15134174	-5.9661	15.7547	0.704921	0.926782
cg15146567	-13.6784	8.72412	0.116907	0.655547
cg15241074	-8.14978	7.54191	0.279875	0.764167
cg15338967*	-19.9806	10.1298	0.0485562	0.626201
cg15344640	1.18785	13.6891	0.930852	0.987852
cg15357945	-6.43594	9.67748	0.506023	0.859833
cg15456821	-6.54178	10.416	0.529972	0.868184
cg15482717	-8.31787	11.194	0.45744	0.828974
cg15612053	-0.425814	15.0802	0.977473	0.995581
cg15619377	6.09677	9.90383	0.53816	0.871521
cg15700636	-11.7282	9.1706	0.200935	0.716498
cg15773890	-8.55526	8.75602	0.328534	0.773899
cg15817440	8.68519	10.045	0.387241	0.80789
cg15889424	-19.3071	12.6601	0.12725	0.685538
cg15909737	-1.51831	13.6074	0.911157	0.981586
cg15916061	14.1708	13.9031	0.308079	0.773554
cg15959205	-1.62895	14.8649	0.91274	0.981586
cg15965716	4.11381	12.1059	0.733992	0.929489
cg15969901	2.10575	11.3959	0.8534	0.968274
cg15995935	-19.9027	13.7843	0.148777	0.685538
cg15998761*	-26.079	11.0251	0.0180099	0.563543
cg16004593	0.928537	4.52654	0.837469	0.968274
cg16046667	-8.54716	8.79268	0.331012	0.773899
cg16059167	-1.71976	14.9908	0.908666	0.981586
cg16177693	-1.64223	11.2364	0.883801	0.981586
cg16225800	1.95627	10.1844	0.847676	0.968274
cg16263722	-18.9072	10.8764	0.0821463	0.626201
cg16349667	-6.33656	10.0491	0.52833	0.868184
cg16362140	-12.4723	10.2968	0.225785	0.716498
cg16396488	8.44265	8.16064	0.300876	0.773554
cg16409452	-18.3037	12.2583	0.135394	0.685538
cg16456087	-6.92941	7.65222	0.365178	0.805315
cg16528585	-1.16286	6.79642	0.864146	0.968719
cg16576811*	-23.5984	10.7334	0.027907	0.563543
cg16592897	-23.4859	15.0186	0.117867	0.655547
cg16599817	-3.53118	8.45004	0.676028	0.916588
cg16702362	8.58809	6.15628	0.163012	0.698794
cg16745930	7.0648	14.4263	0.624335	0.906085
cg16920238	-25.6309	55.7207	0.645524	0.908278
cg16978168	-6.49003	13.8883	0.640284	0.908237
cg17030628	-10.5274	13.7501	0.4439	0.828974
cg17041511	3.41467	11.2016	0.76049	0.941328
cg17110052	-5.93602	7.83069	0.448424	0.828974
cg17203290	-14.3093	10.9486	0.191229	0.716498
cg17233452	-14.2756	16.3249	0.381865	0.80789
cg17280398	-15.2473	9.67044	0.114867	0.655547
cg17304025	-12.0404	11.4166	0.29159	0.771703
cg17374802	-2.04855	10.5327	0.845789	0.968274
cg17413460	0.0545173	10.11	0.995698	0.997408
cg17429587	-24.4045	13.3769	0.0680954	0.626201
cg17521120	-7.95491	10.2784	0.438965	0.828974
cg17540765	-6.67067	8.7568	0.446197	0.828974
cg17558547	-9.40295	11.0752	0.395875	0.80789
cg17571207*	-26.712	9.16161	0.00354956	0.413879
cg17582777	-16.4514	13.7303	0.230844	0.716498
cg17713161	0.235989	8.93512	0.978929	0.995581
cg17738841	-10.183	10.2894	0.322339	0.773899
cg17890764	8.0015	8.82799	0.364736	0.805315
cg17933300	-5.98588	10.2247	0.558256	0.879156
cg17940256	1.94505	14.1202	0.890438	0.981586
cg17947765	-26.1448	14.0521	0.062806	0.626201
cg17971251	-9.71594	10.9964	0.376934	0.80789
cg17988187	-10.6495	10.1682	0.294946	0.773554
cg18011672	-1.61854	6.23661	0.795232	0.951784
cg18042632	-11.2231	8.96678	0.210704	0.716498
cg18254848	-24.1161	13.6219	0.0766635	0.626201
cg18264562	-3.22068	13.5464	0.812073	0.956597
cg18278943	-3.94478	17.6617	0.823261	0.961846
cg18307978	-10.3458	9.66527	0.284433	0.764167
cg18337287	-9.24506	13.1984	0.483634	0.841197
cg18368116	-20.3579	12.7708	0.110916	0.655547
cg18460107	1.94106	9.3173	0.834972	0.968274
cg18537383	-24.1814	14.5863	0.0973534	0.630634
cg18550847	-12.104	8.35076	0.147211	0.685538
cg18563860	-8.91122	8.05342	0.268504	0.759894
cg18615369	15.7585	8.99306	0.0797235	0.626201
cg18650626	-3.9513	4.59188	0.389515	0.80789
cg18666454	-0.675719	9.86245	0.945376	0.989505
cg18778827	-19.6392	21.3364	0.357334	0.801254
cg18783781	-8.61873	10.3116	0.403252	0.80789
cg18805734	-14.869	12.5079	0.234529	0.716498
cg18879389	-2.60518	14.1621	0.85405	0.968274
cg18906596	-8.51829	10.1335	0.400569	0.80789
cg18912470	3.3593	11.1111	0.762394	0.941686
cg18927901	-1.07429	9.42493	0.90925	0.981586
cg18944099	-17.9497	10.1235	0.0762167	0.626201
cg18972349	-0.202259	14.727	0.989042	0.995581
cg18981338*	-39.4741	12.475	0.00155475	0.302139
cg19015086	-1.281	10.102	0.899093	0.981586
cg19025272	2.73525	14.3186	0.848504	0.968274
cg19131667	-0.533021	9.2728	0.954161	0.991579
cg19139832	0.231939	9.7298	0.980982	0.995581
cg19216731	-11.7952	9.88985	0.233006	0.716498
cg19247032	-8.4276	12.0637	0.484806	0.841197
cg19311375	-12.6246	11.2652	0.262428	0.753873
cg19434937	-16.1642	9.0678	0.0746526	0.626201
cg19448292	5.65137	11.443	0.621396	0.906085
cg19465268	-5.23287	6.99088	0.454142	0.828974
cg19702771*	-34.8682	13.9344	0.0123389	0.563543
cg19761273	13.8455	10.5512	0.189446	0.716498
cg19928703	-19.7788	12.5653	0.115469	0.655547
cg19998289	-19.465	9.98591	0.0512664	0.626201
cg20014988	-4.17286	8.67448	0.63048	0.906085
cg20080878	2.47878	11.0665	0.822765	0.961846
cg20151107	5.68779	11.9907	0.635249	0.906085
cg20226253	-7.32319	13.9959	0.600808	0.906085
cg20263733	-24.8399	13.2322	0.0604871	0.626201
cg20263853	-15.8918	9.23658	0.0853359	0.626201
cg20314918	3.95661	7.79572	0.611779	0.906085
cg20315954	-8.85123	11.7137	0.449872	0.828974
cg20317437	-16.1676	11.0708	0.144185	0.685538
cg20405742	18.5499	9.73529	0.0567247	0.626201
cg20472746	10.0528	10.719	0.348321	0.787098
cg20503329	7.56856	19.5179	0.698183	0.920906
cg20575173*	-20.1334	8.23509	0.0144923	0.563543
cg20672059	-9.96397	15.1341	0.510295	0.859833
cg20673965	-13.6862	10.5503	0.19455	0.716498
cg20761853	-12.892	8.03139	0.108449	0.655547
cg20817941	-3.67416	13.3148	0.78259	0.946614
cg20836212	-12.1581	8.37548	0.146603	0.685538
cg20866785*	-26.73	10.1877	0.00869635	0.563543
cg20885063	-18.8693	9.93456	0.0575165	0.626201
cg20891917	-22.6859	13.7961	0.1001	0.634327
cg20923498	-11.1548	11.0161	0.311255	0.773554
cg20929545	3.9658	9.84002	0.686928	0.91853
cg21062760	0.165849	10.1289	0.986936	0.995581
cg21073212	5.18292	9.16936	0.571908	0.889126
cg21073650	2.61453	9.26957	0.777901	0.946614
cg21104363	-7.22483	8.98601	0.421392	0.813482
cg21220721	-1.93647	5.43302	0.721521	0.929489
cg21237481*	-38.4509	11.6677	0.000982504	0.2864
cg21239317	-7.49253	10.3727	0.470089	0.83049
cg21346154	-10.341	8.41855	0.219314	0.716498
cg21422623	-3.16768	8.69191	0.715529	0.929489
cg21461856	-10.7513	11.1265	0.333905	0.773899
cg21498475	-17.8772	11.3671	0.115785	0.655547
cg21627181	-7.51499	11.9154	0.528239	0.868184
cg21887430	-4.69678	9.2933	0.613282	0.906085
cg21895319	-11.221	11.7384	0.339113	0.776745
cg21913632	-18.2901	9.60094	0.0567759	0.626201
cg21918969	-25.7819	13.9936	0.0654167	0.626201
cg21919729*	-14.3406	6.55915	0.0287902	0.563543
cg22023664	-23.079	12.71	0.0693978	0.626201
cg22027435	-1.12651	5.97478	0.85045	0.968274
cg22188603	-5.43741	13.7086	0.691632	0.920906
cg22221575	-2.33908	9.53364	0.806185	0.955618
cg22230912	-13.6629	9.93012	0.168852	0.704415
cg22235258	9.81186	13.6826	0.473309	0.832864
cg22312249	-5.44751	9.70329	0.574519	0.889759
cg22328837	-5.34592	7.05242	0.448435	0.828974
cg22460173	-6.60663	8.05816	0.412291	0.812515
cg22503106	-4.0496	9.72132	0.676994	0.916588
cg22532234	0.891303	8.73776	0.918752	0.982735
cg22588983	-21.6792	16.1881	0.180504	0.716498
cg22594214	-7.66467	11.5696	0.507661	0.859833
cg22595920*	17.663	8.08594	0.0289323	0.563543
cg22608646	-9.13914	12.168	0.452603	0.828974
cg22708087	12.4775	18.2688	0.494608	0.852113
cg22816343	-13.6208	11.3543	0.23029	0.716498
cg22945457	-4.21625	10.1107	0.676671	0.916588
cg22976588	-8.99127	15.0489	0.550193	0.8764
cg23032421	2.59703	7.62021	0.733248	0.929489
cg23044178	-5.83761	12.3694	0.63697	0.906085
cg23090159	-14.2438	9.88796	0.14972	0.685538
cg23144852	-16.9477	11.2596	0.132279	0.685538
cg23147443	-1.26428	7.47545	0.865699	0.968719
cg23352424	-4.81683	12.3528	0.696582	0.920906
cg23387863	-16.484	9.76014	0.0912362	0.626201
cg23426156	0.870526	6.70285	0.896666	0.981586
cg23498922	8.42091	15.0329	0.575368	0.889759
cg23502253	-19.9776	10.2252	0.0507292	0.626201
cg23510807	-19.0791	11.9291	0.109737	0.655547
cg23516680	-13.7517	11.2018	0.219585	0.716498
cg23525708	-5.72781	7.4515	0.442084	0.828974
cg23534301	-21.0403	13.462	0.118066	0.655547
cg23722790*	-38.0971	13.8146	0.00582024	0.563543
cg23791626*	-23.6698	9.40157	0.0118142	0.563543
cg23803468	-3.24748	8.86727	0.714192	0.929489
cg23876292	9.6686	10.0187	0.334516	0.773899
cg23933289	-8.75909	10.3407	0.396966	0.80789
cg23943829	-5.333	13.6569	0.696167	0.920906
cg23987137	-15.0511	8.94296	0.0923727	0.626201
cg24039962	-14.835	10.5301	0.158889	0.698794
cg24058805*	-35.6091	17.5514	0.0424738	0.626201
cg24188163	-1.64254	6.91357	0.812205	0.956597
cg24200501*	-20.1408	7.63749	0.00836194	0.563543
cg24212267	-7.53828	6.13521	0.219188	0.716498
cg24224501	-9.75153	9.53389	0.306389	0.773554
cg24343524	-11.0802	10.6283	0.297174	0.773554
cg24368962	-2.44489	14.4042	0.865219	0.968719
cg24376793	-17.5215	12.0735	0.146715	0.685538
cg24380653	-23.0128	12.9497	0.0755534	0.626201
cg24450653	13.3722	11.732	0.254365	0.753873
cg24491618	11.4141	11.7701	0.332169	0.773899
cg24512544	-23.844	24.1853	0.324188	0.773899
cg24576940	-15.9979	36.184	0.658398	0.909824
cg24646951	-2.93244	9.11476	0.747661	0.929991
cg24699895	-11.0729	9.26386	0.231978	0.716498
cg24818699	-0.221081	15.98	0.988962	0.995581
cg24872571	2.36452	12.3896	0.848645	0.968274
cg24876345	-11.3372	16.656	0.496082	0.852113
cg25027273	3.00215	8.61075	0.727351	0.929489
cg25087851	-3.30992	9.5288	0.728321	0.929489
cg25173129	6.01981	11.9011	0.612984	0.906085
cg25199005*	-19.6579	8.89339	0.0270779	0.563543
cg25205801	-7.38252	8.80337	0.401693	0.80789
cg25224369	-11.347	11.1655	0.309512	0.773554
cg25368824	-14.759	10.8541	0.173905	0.713991
cg25420477*	-33.0725	11.1429	0.00299703	0.413879
cg25479097	-10.9547	9.99441	0.273041	0.764167
cg25488567	-11.1593	11.0322	0.311766	0.773554
cg25494227	8.70035	9.73133	0.371292	0.80789
cg25500001	-6.34205	7.39905	0.391366	0.80789
cg25529535	-3.28272	9.35366	0.725622	0.929489
cg25643253*	-21.6674	9.4567	0.0219508	0.563543
cg25689499	-9.02801	8.95925	0.313611	0.773619
cg25799589	-12.2774	13.9871	0.380074	0.80789
cg25843927	-9.74129	9.63118	0.31181	0.773554
cg25854298	-20.3616	11.6318	0.0800289	0.626201
cg25939647	4.05758	8.99987	0.652099	0.909506
cg25950520	-25.9868	18.9006	0.169156	0.704415
cg26033504	-11.0049	8.50504	0.195691	0.716498
cg26118698	-1.25809	10.3042	0.902824	0.981586
cg26136776*	-22.8421	10.5161	0.0298478	0.563543
cg26234543	-6.86753	7.37379	0.351676	0.791611
cg26234644	-2.95819	7.19963	0.681161	0.916588
cg26252077	-13.3428	10.6736	0.211271	0.716498
cg26272088	-20.5242	11.8781	0.084007	0.626201
cg26369382	-1.38007	7.74961	0.858658	0.968274
cg26396815	-9.23194	11.284	0.413274	0.812515
cg26423824	-13.2549	11.7079	0.257578	0.753873
cg26426690	0.499234	6.33181	0.937156	0.987852
cg26457013	-15.2718	11.0718	0.167789	0.704415
cg26584983	-23.9618	17.152	0.162406	0.698794
cg26599989	-10.4467	9.27414	0.259981	0.753873
cg26749306	-23.5956	12.8013	0.0652978	0.626201
cg26787239	0.831393	14.3156	0.953688	0.991579
cg26791242	-2.59693	9.32874	0.780721	0.946614
cg26795312	-3.24742	7.46264	0.663448	0.909824
cg26851984*	-45.2156	13.4436	0.000770056	0.2864
cg26865494	-3.21802	11.6635	0.782621	0.946614
cg26897297	-1.70703	9.42905	0.856336	0.968274
cg26945780	-1.49791	10.7378	0.889055	0.981586
cg26953137	-15.6831	11.649	0.178204	0.716498
cg26979537	2.53716	25.3785	0.920366	0.982735
cg27009448	-21.2177	11.5102	0.0652737	0.626201
cg27016609	-10.9102	8.93428	0.222023	0.716498
cg27054084	-1.12639	8.58294	0.895589	0.981586
cg27288127	2.08402	15.5909	0.893664	0.981586
cg27449258	-13.6092	9.31845	0.144165	0.685538
cg27468224	-4.93325	18.4189	0.788826	0.949397
cg27469152	-1.50343	10.3028	0.883981	0.981586
cg27518631	-16.4379	9.42126	0.081025	0.626201
cg27540878	-14.3047	13.9334	0.304588	0.773554
cg27653134	-7.57385	14.4507	0.600197	0.906085
ii) Family history of allergic disease (at least one parent allergic)
cg00043800	-2.55436	6.26509	0.683484	0.992977
cg00061031	-2.64711	6.03089	0.660716	0.992977
cg00068153	6.64993	6.71222	0.321823	0.992977
cg00114012	1.59046	5.68186	0.77954	0.992977
cg00170714	1.5109	6.43999	0.81451	0.992977
cg00183468	-4.08752	3.97989	0.3044	0.992977
cg00213281	1.91026	7.13647	0.788949	0.992977
cg00345025	1.63576	4.27459	0.701963	0.992977
cg00355656	-1.69178	4.16493	0.684598	0.992977
cg00355690	5.36712	8.55096	0.530225	0.992977
cg00366037	-0.628444	9.11162	0.945012	0.992977
cg00390941	-0.82096	8.12266	0.919495	0.992977
cg00391067	-11.5159	5.89356	0.0507031	0.992977
cg00414077*	9.59727	4.88939	0.0496604	0.992977
cg00573504	-7.05023	18.9094	0.709265	0.992977
cg00638845	3.34639	8.21752	0.683842	0.992977
cg00673191	-2.11365	6.12403	0.729989	0.992977
cg00714531	-10.0361	6.54939	0.125429	0.992977
cg00718513	-5.2185	5.19406	0.315039	0.992977
cg00736681	-9.33462	6.01485	0.120679	0.992977
cg00740089	2.82686	7.15752	0.69288	0.992977
cg00813264	-1.06464	6.00896	0.85937	0.992977
cg00837308	3.46688	6.5015	0.593865	0.992977
cg00844155	8.4677	6.69717	0.206097	0.992977
cg00944309	-11.2563	7.75467	0.146628	0.992977
cg00986350*	11.5615	4.90673	0.0184603	0.992977
cg00987534	1.8752	3.72811	0.614972	0.992977
cg01000631	2.91818	4.19438	0.486594	0.992977
cg01019262	-6.95264	4.81967	0.149145	0.992977
cg01069468	7.75509	7.096	0.274446	0.992977
cg01280180	-6.98442	4.79194	0.144969	0.992977
cg01310029	-7.96443	5.88841	0.176196	0.992977
cg01330991	-6.85067	6.32938	0.279092	0.992977
cg01376665	5.55203	6.54001	0.395918	0.992977
cg01402099	-1.93794	5.18003	0.708316	0.992977
cg01445399	-0.0698207	5.84723	0.990473	0.994079
cg01499988	-10.3176	7.58362	0.173667	0.992977
cg01537445	0.627259	4.00737	0.875618	0.992977
cg01542143	0.100001	6.1968	0.987125	0.993944
cg01582066	-3.41892	4.30525	0.427121	0.992977
cg01613077	-2.63753	7.3376	0.719255	0.992977
cg01614759	-1.60844	5.98723	0.788202	0.992977
cg01621943	-8.04745	4.20994	0.0559357	0.992977
cg01656750	-6.22537	3.96038	0.115971	0.992977
cg01770400	4.95718	7.61292	0.514948	0.992977
cg01893068	-3.26271	3.50718	0.35222	0.992977
cg01901579	1.51408	5.98131	0.800164	0.992977
cg01942646	0.634099	5.99884	0.915817	0.992977
cg01970336	-1.68364	4.5193	0.709487	0.992977
cg01998785	6.01721	5.07734	0.235974	0.992977
cg02072495	-1.37457	3.45271	0.690546	0.992977
cg02104952	5.02442	5.05088	0.319853	0.992977
cg02133716	5.84465	8.54634	0.494053	0.992977
cg02170785	-10.9603	6.49513	0.0915148	0.992977
cg02236679	-7.99851	8.86144	0.366728	0.992977
cg02346442	-5.50084	7.26692	0.449068	0.992977
cg02359181	-4.8115	6.65959	0.469992	0.992977
cg02364826*	-8.06737	3.97675	0.0424958	0.992977
cg02402423	-0.0723103	6.21786	0.990721	0.994079
cg02427831	-4.63533	6.24095	0.457647	0.992977
cg02440562	-3.04416	5.76119	0.597229	0.992977
cg02473287	6.05408	6.76479	0.370819	0.992977
cg02475695	-6.77823	6.06536	0.263767	0.992977
cg02481498	-16.7386	9.61234	0.0816196	0.992977
cg02494549	0.965342	8.84602	0.913102	0.992977
cg02547054	-2.78648	6.06675	0.646016	0.992977
cg02603876	-7.51291	8.6655	0.385947	0.992977
cg02640489	0.854504	5.62947	0.879352	0.992977
cg02786019	1.59143	6.86489	0.816677	0.992977
cg02803925	7.99531	9.85053	0.416985	0.992977
cg02826233	-11.0724	6.29125	0.078413	0.992977
cg02858808	-11.7054	7.27353	0.107549	0.992977
cg02930951	5.50433	6.58479	0.403202	0.992977
cg02970679	5.64314	5.82678	0.332803	0.992977
cg02973084	-10.4571	10.3989	0.314608	0.992977
cg02985445	0.406067	5.72772	0.943481	0.992977
cg03106413	0.899836	6.97094	0.897291	0.992977
cg03131767	3.84347	6.82276	0.57321	0.992977
cg03278639	6.73224	6.45922	0.297287	0.992977
cg03292992*	-9.64017	4.19601	0.0215924	0.992977
cg03329755	14.0667	7.71141	0.0681318	0.992977
cg03437605	-0.409747	9.51629	0.965656	0.992977
cg03492094	4.17651	5.68781	0.462771	0.992977
cg03493123	1.89786	6.25471	0.761562	0.992977
cg03582047	-3.77704	6.58296	0.56613	0.992977
cg03603593	6.64489	9.13253	0.466855	0.992977
cg03623130*	-14.6607	6.67325	0.0280254	0.992977
cg03651219	-5.06565	8.29731	0.541519	0.992977
cg03661164	-4.79488	4.16208	0.249305	0.992977
cg03727333	-5.42844	6.1095	0.374259	0.992977
cg03738384	8.3862	8.15522	0.303798	0.992977
cg03850035	-9.0018	6.41644	0.160638	0.992977
cg04010582	-3.40778	8.45983	0.687081	0.992977
cg04033850	0.287303	7.56488	0.969705	0.992977
cg04045544	-4.67846	5.87242	0.425635	0.992977
cg04077085	0.415906	8.23429	0.959717	0.992977
cg04111761	-4.75178	4.86653	0.328856	0.992977
cg04118462	1.04003	7.17911	0.884815	0.992977
cg04128967	4.13771	6.06153	0.494848	0.992977
cg04180953	-3.48017	6.0524	0.565287	0.992977
cg04217850	0.558354	7.64964	0.941813	0.992977
cg04223924	-0.211756	4.29303	0.96066	0.992977
cg04258124	3.07913	6.15752	0.617033	0.992977
cg04290133	7.11556	7.63115	0.351111	0.992977
cg04321303	-3.40286	4.97426	0.493915	0.992977
cg04338074	-2.96475	5.10208	0.561182	0.992977
cg04365699	3.12574	6.78197	0.644878	0.992977
cg04376782	-11.0374	9.4207	0.241352	0.992977
cg04435807	-3.16347	6.28703	0.614842	0.992977
cg04497992	3.93316	4.54864	0.38721	0.992977
cg04512965	-2.77103	5.3409	0.603878	0.992977
cg04557294	2.47634	6.49129	0.702843	0.992977
cg04664179	13.2167	10.7691	0.219718	0.992977
cg04814352	-3.34552	6.14805	0.586332	0.992977
cg04839835	-8.67749	4.91394	0.0774135	0.992977
cg04923746	1.05968	6.60169	0.872474	0.992977
cg04933530	4.69187	5.73638	0.413406	0.992977
cg04983687	2.78638	2.94157	0.343516	0.992977
cg05125809	-4.96587	3.85867	0.198116	0.992977
cg05184016	12.4375	12.5697	0.322428	0.992977
cg05218678	4.41637	4.45769	0.321818	0.992977
cg05219423	6.22046	5.81088	0.284401	0.992977
cg05300717	2.94864	4.56059	0.517924	0.992977
cg05390183	-10.8903	6.47997	0.0928376	0.992977
cg05465955	6.78645	4.8261	0.159666	0.992977
cg05499338	-1.2419	5.78119	0.829909	0.992977
cg05502349*	-14.1736	6.36584	0.0259798	0.992977
cg05541460	-2.56017	5.6232	0.648903	0.992977
cg05613273	-4.77865	8.75551	0.585212	0.992977
cg05736642	1.02844	7.79296	0.895008	0.992977
cg05875421	-2.59831	6.84441	0.704224	0.992977
cg05942111	-4.74707	4.74872	0.317479	0.992977
cg06040872	-0.789628	5.62088	0.88828	0.992977
cg06043201	10.5822	6.43549	0.100102	0.992977
cg06070625	-7.29441	6.44708	0.257875	0.992977
cg06099697	5.40781	5.56928	0.331545	0.992977
cg06315149	3.90937	6.15942	0.525626	0.992977
cg06391412	-8.37081	6.32187	0.185469	0.992977
cg06483820	-4.81961	7.23177	0.505124	0.992977
cg06513960	2.70696	9.05238	0.764915	0.992977
cg06528816	9.87171	5.24859	0.0599949	0.992977
cg06597413	-1.97533	6.25513	0.752159	0.992977
cg06607384	-2.77709	3.11235	0.372242	0.992977
cg06647928	3.36799	6.02625	0.576239	0.992977
cg06710259	-5.56214	4.483	0.21471	0.992977
cg06725287	-6.03545	9.89813	0.542023	0.992977
cg06736444	6.15414	5.71192	0.281292	0.992977
cg06824199	-2.09776	7.06149	0.766412	0.992977
cg06866208	2.18314	5.8008	0.706655	0.992977
cg06958964	-1.53864	9.38641	0.869792	0.992977
cg06972908	-5.61471	4.83869	0.245895	0.992977
cg07098502	5.15323	8.04224	0.521672	0.992977
cg07124719	9.45658	7.42949	0.203073	0.992977
cg07173823	4.4938	5.07699	0.376086	0.992977
cg07177867	2.69248	6.68318	0.687041	0.992977
cg07201450	0.312937	6.02285	0.958562	0.992977
cg07236691	-2.56288	5.62118	0.648438	0.992977
cg07259733	1.21275	4.03164	0.76356	0.992977
cg07386061	5.31526	3.99841	0.183735	0.992977
cg07410597	-2.76055	6.92033	0.689964	0.992977
cg07552087	-6.98929	6.02767	0.246238	0.992977
cg07633835	-5.80358	7.13618	0.416069	0.992977
cg07636225	-0.292643	6.06161	0.961495	0.992977
cg07721901	0.444286	4.49546	0.921273	0.992977
cg07733260	-1.36485	10.892	0.900281	0.992977
cg07757885*	14.1991	6.38681	0.026203	0.992977
cg07781995	0.217846	6.15817	0.971781	0.992977
cg07800658*	-10.3714	4.95649	0.0363957	0.992977
cg07819010	-2.71292	4.95644	0.584137	0.992977
cg07828169	-9.58982	6.72675	0.153977	0.992977
cg07895206	1.43448	8.16271	0.860501	0.992977
cg07908654	0.119046	5.34819	0.982241	0.993944
cg07914457	2.14078	6.38262	0.737317	0.992977
cg07937803	5.3467	8.32293	0.52061	0.992977
cg07948085	-8.48063	6.58968	0.19811	0.992977
cg07970948	2.64232	3.82747	0.489971	0.992977
cg08061334	-8.30483	6.87616	0.227135	0.992977
cg08077807	5.65696	8.60431	0.510888	0.992977
cg08088511	-8.72509	4.52471	0.0538154	0.992977
cg08124986	-5.72638	3.93434	0.145534	0.992977
cg08189198	2.49582	4.98871	0.616869	0.992977
cg08335767*	-14.8199	7.01175	0.0345513	0.992977
cg08404225	-2.59122	4.42672	0.558307	0.992977
cg08462941*	-13.7888	6.10592	0.0239287	0.992977
cg08636638	-3.05676	5.90649	0.604789	0.992977
cg08640475	0.79829	4.99681	0.87307	0.992977
cg08648047	-1.37516	5.94042	0.816932	0.992977
cg08679013	9.15513	6.09619	0.133154	0.992977
cg08698681	-1.8689	6.76787	0.782439	0.992977
cg08722695	-18.0255	10.9499	0.0997264	0.992977
cg08776942	4.00661	5.06086	0.428544	0.992977
cg08799394	-1.37872	6.51179	0.832321	0.992977
cg08818866	-6.82217	8.09685	0.399468	0.992977
cg08850169	1.45471	4.90821	0.766938	0.992977
cg08886063	5.58382	6.78817	0.410746	0.992977
cg08940169	4.91751	4.26943	0.249406	0.992977
cg08945642	-0.0142719	8.13871	0.998601	0.998601
cg08969102	0.810775	5.93284	0.8913	0.992977
cg09147843	-1.61187	6.20848	0.795154	0.992977
cg09212118	-10.8298	6.15046	0.0782698	0.992977
cg09227119	6.39792	5.94262	0.281652	0.992977
cg09241885*	12.3546	5.6866	0.029812	0.992977
cg09249800	4.74144	4.58974	0.301579	0.992977
cg09261794	-4.63077	4.86058	0.340732	0.992977
cg09332506	4.01416	8.58234	0.639982	0.992977
cg09335712*	-12.2685	6.00487	0.0410432	0.992977
cg09377531	-4.15714	4.38669	0.343298	0.992977
cg09446896	-8.29571	7.47348	0.266991	0.992977
cg09447105	0.449505	6.8115	0.947384	0.992977
cg09456254	3.17791	4.26947	0.456675	0.992977
cg09458420	-4.88429	5.75781	0.396277	0.992977
cg09489470	5.16977	6.89098	0.45312	0.992977
cg09565310	2.20943	7.45632	0.766989	0.992977
cg09596645	7.00937	8.46525	0.407661	0.992977
cg09597192	1.44466	6.61476	0.827118	0.992977
cg09646173	-2.31868	4.36045	0.594898	0.992977
cg09678340	0.362069	6.7711	0.957355	0.992977
cg09679862	-2.23667	5.14132	0.663534	0.992977
cg09696385	1.70861	8.42427	0.839276	0.992977
cg09705784	-1.48928	4.51387	0.74145	0.992977
cg09929187	1.0721	7.34751	0.88399	0.992977
cg10020890	-1.93271	6.67482	0.772158	0.992977
cg10027934	4.01031	8.26309	0.627444	0.992977
cg10053779	-1.39828	3.91762	0.721152	0.992977
cg10065736	2.06596	5.04827	0.682362	0.992977
cg10081994	-3.29885	3.82529	0.38848	0.992977
cg10092935	-13.79	7.46955	0.0648677	0.992977
cg10099827	-1.52654	6.0239	0.799948	0.992977
cg10159529	-1.21809	5.82817	0.834447	0.992977
cg10180165	13.8466	8.38051	0.0984866	0.992977
cg10257332	-6.07996	6.10381	0.319205	0.992977
cg10398455*	-14.6253	6.45811	0.0235347	0.992977
cg10402121	-12.2139	8.28465	0.140406	0.992977
cg10414946	-2.4413	7.60561	0.74822	0.992977
cg10433549	0.20449	6.93488	0.976476	0.993041
cg10635061	-3.15549	5.39177	0.558385	0.992977
cg10644885	5.81325	4.51031	0.19744	0.992977
cg10704177	0.288274	5.2378	0.956109	0.992977
cg10799327	-9.55977	7.38615	0.195567	0.992977
cg10815420	4.61237	7.49353	0.538216	0.992977
cg11045198	0.229365	6.66274	0.972538	0.992977
cg11182518	8.13567	6.39225	0.20311	0.992977
cg11266582	-0.215237	3.03987	0.943553	0.992977
cg11277768	-1.9311	7.78823	0.804172	0.992977
cg11385906	-1.57862	5.57129	0.776909	0.992977
cg11396585	-3.88212	7.31589	0.595667	0.992977
cg11408036	-3.35566	5.80694	0.563352	0.992977
cg11619782	0.785409	7.6183	0.917888	0.992977
cg11668148	-2.29569	6.68436	0.731266	0.992977
cg11699125	5.00639	3.92881	0.202565	0.992977
cg11725101	-3.27647	7.2239	0.650146	0.992977
cg11770323	-4.99971	4.71358	0.288825	0.992977
cg11844530	-5.55743	7.43015	0.454486	0.992977
cg11881599	-0.278617	5.08815	0.956331	0.992977
cg11905488	0.226485	4.60918	0.960809	0.992977
cg11987455	-2.73107	5.84598	0.640378	0.992977
cg11988722	0.0836749	4.68783	0.985759	0.993944
cg12058372	5.55317	5.51759	0.3142	0.992977
cg12069540	1.55041	5.93813	0.79402	0.992977
cg12077460	0.442496	5.23418	0.932627	0.992977
cg12077754	6.02004	4.69845	0.200095	0.992977
cg12104982	-4.74165	5.57887	0.395363	0.992977
cg12105691	1.07278	7.72791	0.889593	0.992977
cg12172163	-0.20801	5.15367	0.967805	0.992977
cg12192145	-0.489153	5.27425	0.926107	0.992977
cg12227660	-0.582348	4.30569	0.892414	0.992977
cg12279125	-0.657246	3.75446	0.861035	0.992977
cg12296550	-0.740883	1.33262	0.57824	0.992977
cg12402318	-9.01098	7.13623	0.206694	0.992977
cg12419482	-2.9542	5.68682	0.603424	0.992977
cg12425700	-5.16619	6.96173	0.458036	0.992977
cg12444450	-0.843093	5.7908	0.884244	0.992977
cg12476579	6.43521	9.42299	0.494653	0.992977
cg12600843	1.56392	4.33839	0.718486	0.992977
cg12614529	-3.18214	5.33178	0.550625	0.992977
cg12669355*	-10.8652	4.52472	0.0163369	0.992977
cg12689055	1.14221	5.04116	0.820753	0.992977
cg12819873	2.76924	5.77674	0.631669	0.992977
cg12981272*	-11.3099	5.15352	0.0281925	0.992977
cg13008492	-5.64451	4.3776	0.197256	0.992977
cg13017318	1.62104	5.02894	0.747193	0.992977
cg13054523	-1.49591	9.10245	0.869462	0.992977
cg13064897	0.630767	6.37858	0.921227	0.992977
cg13197551	-2.29771	7.73059	0.766296	0.992977
cg13298538	2.39952	6.31121	0.703797	0.992977
cg13360526	3.83431	9.16513	0.675685	0.992977
cg13402847	5.08559	6.11352	0.405488	0.992977
cg13423371	-8.87554	6.40515	0.165842	0.992977
cg13458609	-1.89332	5.35146	0.723493	0.992977
cg13545717	0.379904	5.19759	0.941733	0.992977
cg13550410	-1.7541	5.76074	0.760752	0.992977
cg13562011	0.578252	6.21794	0.925906	0.992977
cg13576859	0.346197	4.91026	0.943792	0.992977
cg13584531	-4.78383	3.96957	0.228155	0.992977
cg13587621	12.0157	7.0684	0.0891453	0.992977
cg13628444	5.67881	6.86285	0.40797	0.992977
cg13645296	-4.78828	5.13405	0.351	0.992977
cg13726789	5.26157	6.16407	0.393334	0.992977
cg13753183	-2.02037	7.02892	0.773778	0.992977
cg13792581	4.41408	6.78678	0.515438	0.992977
cg13829849	-14.2217	9.96718	0.153624	0.992977
cg13835688	1.14202	5.17214	0.825247	0.992977
cg13843843	-4.83262	3.55505	0.174031	0.992977
cg13876325	-3.84228	4.85982	0.429165	0.992977
cg13951007	-4.99788	6.4583	0.439008	0.992977
cg13963033	-5.82329	4.77642	0.222778	0.992977
cg14011077	-16.7475	13.4838	0.214219	0.992977
cg14025883	2.80769	5.73603	0.6245	0.992977
cg14084609	3.39832	6.8802	0.621357	0.992977
cg14109551	-2.3871	5.49197	0.663814	0.992977
cg14245216	-10.2624	7.11277	0.149074	0.992977
cg14355482	-3.1134	4.87446	0.523007	0.992977
cg14360440	-2.97741	8.12382	0.713989	0.992977
cg14392652	5.96778	4.6311	0.197526	0.992977
cg14480531	2.72485	4.93334	0.580721	0.992977
cg14556243	-1.85785	4.06273	0.647463	0.992977
cg14612966	6.48694	5.48372	0.236831	0.992977
cg14613878	3.14918	5.24188	0.547991	0.992977
cg14769121	-0.84915	5.86201	0.884824	0.992977
cg14823363	0.363168	5.48271	0.947188	0.992977
cg14889653	5.28467	4.9121	0.281995	0.992977
cg14900031	8.36683	5.7385	0.144836	0.992977
cg14908994	-2.24678	5.31604	0.672557	0.992977
cg14930065	1.21601	4.36282	0.780459	0.992977
cg14932313	-3.44492	5.99507	0.565545	0.992977
cg14933200	2.56083	7.32126	0.726504	0.992977
cg14978242	1.12643	4.87014	0.817086	0.992977
cg15075897	4.8293	7.59486	0.524866	0.992977
cg15134174	3.39936	8.41437	0.686217	0.992977
cg15146567	1.35405	5.03203	0.787863	0.992977
cg15241074	-3.04155	3.76756	0.419493	0.992977
cg15338967	4.13478	5.55624	0.456774	0.992977
cg15344640	1.89625	7.66958	0.80472	0.992977
cg15357945	2.66282	5.6086	0.634948	0.992977
cg15456821	4.0823	5.79732	0.481326	0.992977
cg15482717	-1.10873	6.26879	0.859615	0.992977
cg15612053	13.1374	8.15082	0.107007	0.992977
cg15619377*	-15.199	5.74216	0.00812286	0.992977
cg15700636	6.91436	5.25764	0.188474	0.992977
cg15773890	-4.23799	4.84703	0.381928	0.992977
cg15817440	-2.91	5.4292	0.591965	0.992977
cg15889424	-1.46611	6.50122	0.82158	0.992977
cg15909737	3.72094	7.6484	0.626613	0.992977
cg15916061	-2.49421	6.74978	0.711737	0.992977
cg15959205	-12.1466	8.47727	0.151902	0.992977
cg15965716	-2.66035	6.45347	0.680167	0.992977
cg15969901	1.92709	6.4754	0.766007	0.992977
cg15995935	-1.678	7.73506	0.828259	0.992977
cg15998761	-5.2538	5.66201	0.353457	0.992977
cg16004593*	-7.92886	2.76824	0.00418031	0.992977
cg16046667	0.310248	5.31349	0.953439	0.992977
cg16059167	-5.5645	8.23923	0.499443	0.992977
cg16177693	2.8582	6.24439	0.647152	0.992977
cg16225800	-2.52444	5.64279	0.654605	0.992977
cg16263722	0.279515	6.47995	0.965594	0.992977
cg16349667	-9.2605	5.77964	0.109098	0.992977
cg16362140	1.16224	6.04245	0.847471	0.992977
cg16396488	1.26171	4.55005	0.781553	0.992977
cg16409452	0.928613	6.73396	0.89032	0.992977
cg16456087	-4.18476	3.90913	0.284391	0.992977
cg16528585	4.00742	3.94703	0.309963	0.992977
cg16576811	2.35918	5.65584	0.676588	0.992977
cg16592897	1.39786	7.94332	0.86031	0.992977
cg16599817	4.45992	4.83525	0.356332	0.992977
cg16702362	3.66843	3.14275	0.243102	0.992977
cg16745930	-0.529713	7.69498	0.945118	0.992977
cg16920238*	62.3049	29.0546	0.032	0.992977
cg16978168	-10.3891	8.13748	0.201711	0.992977
cg17030628	1.53246	8.30805	0.853657	0.992977
cg17041511	4.20619	6.07952	0.489024	0.992977
cg17110052	-2.1518	4.07785	0.597722	0.992977
cg17203290	3.08845	6.13206	0.614503	0.992977
cg17233452	1.293	9.13647	0.887458	0.992977
cg17280398	0.547264	5.32285	0.918111	0.992977
cg17304025	-11.4258	6.57267	0.0821429	0.992977
cg17374802	1.15686	5.57613	0.835646	0.992977
cg17413460	0.660803	5.64971	0.90689	0.992977
cg17429587	-2.42786	7.69878	0.752491	0.992977
cg17521120	7.71269	6.10792	0.206684	0.992977
cg17540765	0.72569	4.85578	0.8812	0.992977
cg17558547	-3.62326	6.53946	0.579537	0.992977
cg17571207	-0.992303	5.04103	0.843949	0.992977
cg17582777	1.22383	8.1083	0.880026	0.992977
cg17713161	-1.03294	4.92772	0.833966	0.992977
cg17738841	3.47522	5.59148	0.534257	0.992977
cg17890764	2.16804	4.95889	0.661965	0.992977
cg17933300	-6.44886	5.84277	0.269709	0.992977
cg17940256	-3.26043	7.52656	0.664876	0.992977
cg17947765	-12.4239	8.30668	0.134743	0.992977
cg17971251	-5.57933	6.47704	0.389018	0.992977
cg17988187	-0.434101	5.79859	0.940324	0.992977
cg18011672	-2.47503	3.36938	0.462604	0.992977
cg18042632	-2.80808	5.08773	0.580994	0.992977
cg18254848	-2.55107	8.27857	0.757966	0.992977
cg18264562	-4.72864	7.74936	0.541731	0.992977
cg18278943	3.71935	9.63388	0.699445	0.992977
cg18307978	-1.35278	5.83372	0.816624	0.992977
cg18337287	4.85561	7.30496	0.506242	0.992977
cg18368116	4.21463	7.72252	0.585232	0.992977
cg18460107	-6.67533	5.23012	0.201841	0.992977
cg18537383	-7.76347	7.54194	0.303305	0.992977
cg18550847	4.97702	4.81616	0.301416	0.992977
cg18563860	-2.12322	4.35091	0.625554	0.992977
cg18615369	-6.15996	4.74933	0.194625	0.992977
cg18650626	1.86006	2.44903	0.447547	0.992977
cg18666454	-2.84571	5.48299	0.603756	0.992977
cg18778827	-10.113	12.0634	0.401851	0.992977
cg18783781	0.33635	5.62096	0.952284	0.992977
cg18805734	4.04993	6.90917	0.557763	0.992977
cg18879389	-4.23908	7.07059	0.548815	0.992977
cg18906596	-11.0655	5.83669	0.0579798	0.992977
cg18912470	-5.10437	5.98143	0.393454	0.992977
cg18927901	6.5664	5.21515	0.207994	0.992977
cg18944099	-6.77782	5.52551	0.219957	0.992977
cg18972349	2.84261	7.73967	0.713412	0.992977
cg18981338	-7.21351	5.72231	0.207455	0.992977
cg19015086	-7.67267	5.68369	0.177034	0.992977
cg19025272	-10.1569	7.96792	0.202405	0.992977
cg19131667	2.43626	5.24133	0.642063	0.992977
cg19139832	-11.3454	5.80244	0.0505495	0.992977
cg19216731	-3.94797	5.50159	0.473001	0.992977
cg19247032	-0.315286	6.95775	0.963857	0.992977
cg19311375	-6.67001	6.44257	0.300527	0.992977
cg19434937	1.46625	5.15096	0.775908	0.992977
cg19448292	1.37314	6.07458	0.821166	0.992977
cg19465268	0.156003	3.87612	0.967896	0.992977
cg19702771	-5.75045	7.35128	0.434075	0.992977
cg19761273	-6.9464	5.87233	0.236847	0.992977
cg19928703	-1.88457	7.221	0.794104	0.992977
cg19998289	-0.667487	5.70223	0.906815	0.992977
cg20014988	0.212831	4.7803	0.964488	0.992977
cg20080878	-3.49831	6.00539	0.560211	0.992977
cg20151107	-3.70908	6.32679	0.557707	0.992977
cg20226253	7.44439	7.99152	0.351576	0.992977
cg20263733	0.982786	7.81951	0.899982	0.992977
cg20263853	-3.15811	5.41599	0.55982	0.992977
cg20314918*	-10.1225	4.45068	0.0229441	0.992977
cg20315954	-7.81732	6.86526	0.254837	0.992977
cg20317437	1.72594	6.28741	0.783695	0.992977
cg20405742	0.345207	4.63043	0.940571	0.992977
cg20472746	-5.01334	5.91944	0.397036	0.992977
cg20503329	9.63966	10.2393	0.346481	0.992977
cg20575173	3.47002	4.42485	0.432917	0.992977
cg20672059	-12.4814	8.39315	0.136991	0.992977
cg20673965	7.00491	6.12134	0.252482	0.992977
cg20761853	0.499884	4.43837	0.910326	0.992977
cg20817941	1.09434	7.53778	0.884568	0.992977
cg20836212	6.39883	4.75474	0.178373	0.992977
cg20866785	-3.36533	5.33001	0.527783	0.992977
cg20885063	1.30711	5.81763	0.822227	0.992977
cg20891917	-3.6444	7.40044	0.622397	0.992977
cg20923498	6.00001	6.29365	0.340416	0.992977
cg20929545	3.22031	5.50341	0.558448	0.992977
cg21062760	3.54541	5.80947	0.541676	0.992977
cg21073212	-3.12567	5.01094	0.53278	0.992977
cg21073650*	-11.3743	5.48072	0.0379559	0.992977
cg21104363	-2.71981	4.83712	0.573926	0.992977
cg21220721	3.63607	3.1249	0.244595	0.992977
cg21237481	4.25451	6.37609	0.504606	0.992977
cg21239317	-4.35418	5.70621	0.445428	0.992977
cg21346154	0.69342	4.45416	0.876286	0.992977
cg21422623	3.82184	5.17243	0.459975	0.992977
cg21461856	-6.1135	6.55124	0.350726	0.992977
cg21498475	5.42734	6.38759	0.395509	0.992977
cg21627181	-0.850396	6.51786	0.896193	0.992977
cg21887430	-9.34653	5.35087	0.0806841	0.992977
cg21895319	-5.72066	7.16025	0.424321	0.992977
cg21913632	-0.132633	5.22002	0.979729	0.99336
cg21918969	-2.28267	7.63475	0.764952	0.992977
cg21919729	5.97967	3.84691	0.120087	0.992977
cg22023664	-0.306976	6.91025	0.964567	0.992977
cg22027435	0.145965	3.34967	0.965243	0.992977
cg22188603	-4.75535	7.37335	0.518968	0.992977
cg22221575	4.26083	5.36589	0.427161	0.992977
cg22230912	1.9003	5.35412	0.722647	0.992977
cg22235258	7.76583	7.02973	0.269284	0.992977
cg22312249	4.65155	5.47111	0.395212	0.992977
cg22328837	-2.1152	3.78436	0.576208	0.992977
cg22460173	4.33846	4.7346	0.359493	0.992977
cg22503106	-6.88931	5.95508	0.247321	0.992977
cg22532234	-1.03471	4.86184	0.831466	0.992977
cg22588983	-9.89208	9.24376	0.284558	0.992977
cg22594214	-1.86322	6.68536	0.780474	0.992977
cg22595920	4.28287	4.2951	0.31869	0.992977
cg22608646	2.86762	7.12528	0.687347	0.992977
cg22708087	-5.16747	9.22043	0.575181	0.992977
cg22816343	3.6168	6.45159	0.575066	0.992977
cg22945457	4.92385	5.62816	0.38165	0.992977
cg22976588	-7.42108	8.73907	0.395779	0.992977
cg23032421	1.33974	4.35808	0.758527	0.992977
cg23044178	-3.35969	7.05887	0.634108	0.992977
cg23090159	0.151946	5.43866	0.977712	0.993041
cg23144852	-4.09965	6.72481	0.542106	0.992977
cg23147443	4.98416	4.15604	0.230427	0.992977
cg23352424	-8.88599	7.09032	0.210112	0.992977
cg23387863	3.00166	5.38491	0.57724	0.992977
cg23426156	-3.83878	3.73267	0.30375	0.992977
cg23498922	-10.5072	8.04695	0.191643	0.992977
cg23502253	-5.12167	5.48947	0.35082	0.992977
cg23510807	10.0194	6.43795	0.119638	0.992977
cg23516680	-2.25018	6.425	0.726172	0.992977
cg23525708	-4.53908	4.18048	0.277577	0.992977
cg23534301	-5.15023	6.95247	0.458829	0.992977
cg23722790	-3.33842	6.33611	0.598272	0.992977
cg23791626	1.87914	5.19269	0.71744	0.992977
cg23803468	-5.78698	4.93616	0.24105	0.992977
cg23876292	-4.04374	5.08286	0.426286	0.992977
cg23933289	1.09706	5.83425	0.850847	0.992977
cg23943829	-8.11571	7.45074	0.276044	0.992977
cg23987137	-0.848873	5.23736	0.871243	0.992977
cg24039962	-1.24228	6.20669	0.841362	0.992977
cg24058805	10.4364	10.2875	0.310358	0.992977
cg24188163	-3.79179	3.90513	0.331559	0.992977
cg24200501	-7.18024	4.35999	0.0995897	0.992977
cg24212267	-1.03262	3.5304	0.769908	0.992977
cg24224501	1.09043	5.39033	0.839687	0.992977
cg24343524	-4.52344	6.011	0.451733	0.992977
cg24368962	4.05112	7.91935	0.608969	0.992977
cg24376793	-6.30304	6.58752	0.33866	0.992977
cg24380653	3.34407	7.08642	0.636999	0.992977
cg24450653	8.91762	5.92831	0.132519	0.992977
cg24491618	8.05435	5.99738	0.17928	0.992977
cg24512544	-0.140941	14.7467	0.992374	0.994079
cg24576940	5.64991	19.6671	0.773901	0.992977
cg24646951	-1.73023	4.99446	0.729019	0.992977
cg24699895	-4.33812	5.3619	0.418478	0.992977
cg24818699	0.722307	8.0721	0.928699	0.992977
cg24872571	-1.24171	6.54057	0.849429	0.992977
cg24876345	-1.89414	9.5049	0.842043	0.992977
cg25027273	-1.66097	4.73573	0.725791	0.992977
cg25087851	2.34984	5.16075	0.648872	0.992977
cg25173129*	17.6452	6.39109	0.00576418	0.992977
cg25199005	-3.41647	4.66665	0.464107	0.992977
cg25205801	2.80161	5.20187	0.590178	0.992977
cg25224369	1.42579	6.35816	0.822566	0.992977
cg25368824	2.90028	5.71563	0.611854	0.992977
cg25420477*	11.7653	5.36657	0.0283558	0.992977
cg25479097	4.98702	5.73354	0.384411	0.992977
cg25488567	-5.55885	6.57023	0.397516	0.992977
cg25494227	1.63875	5.50069	0.765767	0.992977
cg25500001	-3.26195	4.39445	0.457912	0.992977
cg25529535	-0.162781	5.30041	0.9755	0.993041
cg25643253	3.30824	5.15074	0.520688	0.992977
cg25689499	2.3102	5.1655	0.654704	0.992977
cg25799589	5.07789	8.05379	0.528369	0.992977
cg25843927	-5.86818	5.34373	0.272142	0.992977
cg25854298	2.91431	6.63126	0.660313	0.992977
cg25939647	-0.89882	4.71174	0.848712	0.992977
cg25950520	11.755	10.98	0.284358	0.992977
cg26033504	1.16751	4.95543	0.813742	0.992977
cg26118698	-2.88818	5.56741	0.603924	0.992977
cg26136776	2.36582	6.18991	0.702309	0.992977
cg26234543	-1.83394	3.81362	0.630592	0.992977
cg26234644	-5.96842	4.17479	0.152822	0.992977
cg26252077	2.35996	5.89412	0.688867	0.992977
cg26272088	5.66682	6.37287	0.37389	0.992977
cg26369382	-3.98332	4.43468	0.369068	0.992977
cg26396815	5.01433	7.13558	0.482229	0.992977
cg26423824	4.59588	6.94508	0.508134	0.992977
cg26426690	-1.29116	3.44683	0.707962	0.992977
cg26457013	7.76312	6.3651	0.222602	0.992977
cg26584983	2.78202	9.48508	0.769289	0.992977
cg26599989	-1.10986	5.00894	0.824644	0.992977
cg26749306	-7.41323	7.95379	0.351317	0.992977
cg26787239	6.73044	7.52725	0.371246	0.992977
cg26791242	3.43008	5.20985	0.510291	0.992977
cg26795312	-5.29536	4.11757	0.19843	0.992977
cg26851984	-4.26717	5.80361	0.462181	0.992977
cg26865494	-4.79867	6.57638	0.465584	0.992977
cg26897297*	12.6127	5.38684	0.0192125	0.992977
cg26945780	-5.27994	5.91046	0.371685	0.992977
cg26953137	-4.4444	6.53671	0.496559	0.992977
cg26979537	1.8374	13.2632	0.889818	0.992977
cg27009448	-6.56679	6.20787	0.290139	0.992977
cg27016609	-0.0868357	5.29264	0.98691	0.993944
cg27054084	-3.68888	4.7499	0.437381	0.992977
cg27288127	-3.54057	8.47481	0.676111	0.992977
cg27449258	1.41443	5.17625	0.784658	0.992977
cg27468224	-1.22813	10.0714	0.902944	0.992977
cg27469152	1.77738	5.62626	0.752072	0.992977
cg27518631	-2.01606	4.96508	0.684708	0.992977
cg27540878	-11.3623	8.0771	0.159507	0.992977
cg27653134	7.74055	7.90343	0.327387	0.992977
iii) PRS for any allergies
cg00043800	-1.70922	2.75877	0.536217	0.929499
cg00061031	2.34927	2.77198	0.397672	0.891845
cg00068153	-0.404811	3.06516	0.895056	0.994764
cg00114012	-2.6598	2.61291	0.30987	0.876822
cg00170714	-3.13668	2.91568	0.283246	0.876822
cg00183468	-1.31676	1.7919	0.463251	0.89726
cg00213281	-3.47044	3.21199	0.28117	0.876822
cg00345025	1.77133	1.93153	0.360158	0.891845
cg00355656	2.53503	1.84207	0.170223	0.876822
cg00355690	1.46366	3.94369	0.710906	0.960065
cg00366037	0.240951	4.18754	0.954169	0.994764
cg00390941	-2.14441	3.70828	0.563694	0.929499
cg00391067	-2.10693	2.55327	0.410197	0.891845
cg00414077	-1.01821	2.13395	0.633752	0.942239
cg00573504	-2.48005	8.63559	0.774249	0.980766
cg00638845	-5.79454	3.6976	0.118588	0.876822
cg00673191	-1.21642	2.77855	0.661986	0.945927
cg00714531	-0.377754	2.89642	0.896357	0.994764
cg00718513	-0.787622	2.37995	0.741018	0.971711
cg00736681	-2.25218	2.69555	0.404371	0.891845
cg00740089	-5.58942	3.21614	0.0836818	0.876822
cg00813264	2.76102	2.65678	0.299884	0.876822
cg00837308	4.61521	3.00788	0.126436	0.876822
cg00844155	-0.106887	3.04872	0.972065	0.994764
cg00944309	-6.09419	3.43754	0.0776989	0.876822
cg00986350	0.507863	2.25494	0.822025	0.983539
cg00987534	-3.18697	1.69943	0.062131	0.876822
cg01000631	-1.59307	1.92945	0.409928	0.891845
cg01019262	-1.83939	2.18303	0.400413	0.891845
cg01069468	-3.11742	3.17678	0.327562	0.876822
cg01280180	-2.73629	2.15553	0.205686	0.876822
cg01310029*	-6.11056	2.55546	0.0176728	0.856905
cg01330991	0.335244	2.84336	0.906256	0.994764
cg01376665	-0.431721	3.0451	0.887392	0.994764
cg01402099	3.09077	2.3848	0.196382	0.876822
cg01445399	-3.56228	2.61991	0.175377	0.876822
cg01499988	-3.3513	3.33627	0.316286	0.876822
cg01537445	0.961702	1.82765	0.599305	0.931719
cg01542143	1.07373	2.7639	0.698049	0.960065
cg01582066	1.58498	1.91506	0.40881	0.891845
cg01613077	-5.93342	3.29698	0.0733437	0.876822
cg01614759	-2.06624	2.73991	0.451613	0.895545
cg01621943	-1.05793	1.9353	0.5852	0.930716
cg01656750	-0.400593	1.7264	0.816732	0.983539
cg01770400	-0.798263	3.4919	0.819398	0.983539
cg01893068	-1.28632	1.65272	0.437261	0.895039
cg01901579	-3.73188	2.76056	0.177869	0.876822
cg01942646	-2.05864	2.69262	0.445394	0.895039
cg01970336	1.18387	2.03953	0.562222	0.929499
cg01998785	2.31885	2.34524	0.323919	0.876822
cg02072495	-0.320436	1.60608	0.842053	0.994764
cg02104952	0.346424	2.27437	0.879083	0.994764
cg02133716	-0.336615	3.87937	0.930936	0.994764
cg02170785	-0.267082	2.90382	0.926804	0.994764
cg02236679	-2.40977	4.05113	0.552589	0.929499
cg02346442	-5.99127	3.31576	0.0722008	0.876822
cg02359181	-2.44539	2.99743	0.415518	0.891845
cg02364826	-1.54424	1.78069	0.386809	0.891845
cg02402423	-4.0036	2.81939	0.157076	0.876822
cg02427831	-0.891862	2.79262	0.749766	0.971711
cg02440562*	-5.68412	2.57299	0.0282401	0.876822
cg02473287	1.59345	3.02525	0.598944	0.931719
cg02475695	-2.01128	2.75089	0.465507	0.897796
cg02481498	1.91535	4.18366	0.647555	0.942239
cg02494549	-0.909699	4.02174	0.821268	0.983539
cg02547054	-0.677319	2.66577	0.799681	0.983539
cg02603876	-3.31689	3.90568	0.396705	0.891845
cg02640489	0.230221	2.54077	0.927888	0.994764
cg02786019	1.52772	3.15146	0.628346	0.941712
cg02803925	-4.64024	4.41708	0.294681	0.876822
cg02826233	-0.358659	2.89234	0.901431	0.994764
cg02858808	-4.61647	3.18378	0.148545	0.876822
cg02930951	1.0986	2.95871	0.710779	0.960065
cg02970679	-1.52105	2.7354	0.578759	0.930716
cg02973084	-4.8629	4.65647	0.297527	0.876822
cg02985445	1.99961	2.67304	0.455253	0.896387
cg03106413	-3.52358	3.14575	0.263941	0.876822
cg03131767	-0.918676	3.10903	0.767913	0.980766
cg03278639	-0.95115	2.93329	0.746062	0.971711
cg03292992	-0.423481	1.87286	0.821331	0.983539
cg03329755	-5.10468	3.51887	0.14836	0.876822
cg03437605	-7.92183	4.28332	0.0657902	0.876822
cg03492094	0.209541	2.61339	0.93617	0.994764
cg03493123	-1.62511	2.86767	0.571521	0.930716
cg03582047	4.31075	3.00853	0.153383	0.876822
cg03603593	-6.27153	4.10443	0.128013	0.876822
cg03623130	1.97351	2.96378	0.506216	0.929499
cg03651219	-6.48919	3.5973	0.072672	0.876822
cg03661164	-0.915981	1.91838	0.633518	0.942239
cg03727333	-0.794071	2.7106	0.769849	0.980766
cg03738384	-1.40528	3.84891	0.715395	0.962284
cg03850035	3.92884	2.83576	0.167374	0.876822
cg04010582	-0.0317332	3.75308	0.993262	0.997635
cg04033850	-0.282886	3.42207	0.934196	0.994764
cg04045544	-0.00778361	2.62233	0.997635	0.997635
cg04077085	-5.41528	3.7573	0.150992	0.876822
cg04111761	1.78097	2.22466	0.424288	0.895039
cg04118462	-0.360241	3.19406	0.910309	0.994764
cg04128967	-0.114878	2.71497	0.966289	0.994764
cg04180953	1.60872	2.77123	0.562191	0.929499
cg04217850	2.29579	3.49014	0.511388	0.929499
cg04223924*	-4.37429	1.94289	0.0253886	0.876822
cg04258124	-3.14777	2.7784	0.258523	0.876822
cg04290133	-0.283337	3.492	0.935408	0.994764
cg04321303	-0.708996	2.26501	0.754574	0.973267
cg04338074	-1.40971	2.32848	0.54555	0.929499
cg04365699	-3.11658	3.05659	0.309073	0.876822
cg04376782	-1.84009	4.17253	0.659663	0.944922
cg04435807	-4.19643	2.82461	0.138859	0.876822
cg04497992	-1.86897	2.05202	0.363444	0.891845
cg04512965	2.95793	2.40533	0.220163	0.876822
cg04557294	0.124909	2.94441	0.966202	0.994764
cg04664179	-0.068743	4.88069	0.988776	0.997096
cg04814352	2.45883	2.88845	0.395588	0.891845
cg04839835	2.74612	2.14129	0.201088	0.876822
cg04923746	-2.90639	2.98921	0.332018	0.876822
cg04933530	-1.60137	2.60993	0.540163	0.929499
cg04983687	-1.16061	1.32699	0.382777	0.891845
cg05125809	0.215317	1.75083	0.90224	0.994764
cg05184016	-2.1948	5.82881	0.706891	0.960065
cg05218678	1.02184	2.02797	0.614874	0.941712
cg05219423	-0.0489001	2.6368	0.985221	0.995815
cg05300717	-1.20385	2.08178	0.563691	0.929499
cg05390183	0.162027	2.89386	0.955403	0.994764
cg05465955	0.754163	2.18999	0.730912	0.969795
cg05499338	-0.493874	2.58783	0.848831	0.994764
cg05502349	1.54162	2.74821	0.575424	0.930716
cg05541460	-2.77281	2.54162	0.276534	0.876822
cg05613273	-3.64135	3.88869	0.350139	0.891845
cg05736642	-5.57669	3.45123	0.107619	0.876822
cg05875421*	6.79829	3.06128	0.0274322	0.876822
cg05942111	-2.23404	2.10695	0.290212	0.876822
cg06040872	-1.66467	2.55927	0.516111	0.929499
cg06043201*	7.21845	2.83455	0.011591	0.856905
cg06070625	-3.94386	2.85489	0.168604	0.876822
cg06099697	2.70026	2.50416	0.282128	0.876822
cg06315149	-2.69273	2.80243	0.337726	0.876822
cg06391412	-4.7301	2.80587	0.0933151	0.876822
cg06483820*	-9.37254	3.20729	0.00385349	0.856905
cg06513960	-7.20875	3.97828	0.0714038	0.876822
cg06528816	-0.638095	2.41206	0.79162	0.983539
cg06597413	1.5921	2.92474	0.586771	0.930716
cg06607384	-2.34155	1.46703	0.111958	0.876822
cg06647928	2.90367	2.76159	0.294254	0.876822
cg06710259	1.60622	1.98427	0.419152	0.891845
cg06725287	-1.15904	4.46041	0.795233	0.983539
cg06736444	3.40948	2.65318	0.200182	0.876822
cg06824199	-2.59823	3.20812	0.418915	0.891845
cg06866208	-0.559375	2.67456	0.834536	0.988891
cg06958964	-1.21904	4.20743	0.772303	0.980766
cg06972908	0.316529	2.2026	0.885869	0.994764
cg07098502	-0.403349	3.62926	0.911612	0.994764
cg07124719	0.874012	3.37666	0.796012	0.983539
cg07173823	3.27457	2.25583	0.148098	0.876822
cg07177867	-3.04577	3.02986	0.315928	0.876822
cg07201450	-4.46406	2.71613	0.101761	0.876822
cg07236691	0.359846	2.57168	0.888851	0.994764
cg07259733	-0.913327	1.82403	0.617091	0.941712
cg07386061	-2.05791	1.83555	0.263502	0.876822
cg07410597	-4.20051	3.05719	0.170906	0.876822
cg07552087	-1.21581	2.68443	0.651078	0.942239
cg07633835	-5.85258	3.21003	0.0696853	0.876822
cg07636225	0.0522534	2.76323	0.984931	0.995815
cg07721901	-0.855414	2.08416	0.681903	0.952731
cg07733260	-7.27731	4.9029	0.139225	0.876822
cg07757885	-1.72536	2.9112	0.554043	0.929499
cg07781995	-2.85547	2.78806	0.306923	0.876822
cg07800658	-0.475486	2.14717	0.824958	0.983539
cg07819010	1.21727	2.25081	0.589206	0.930716
cg07828169	-4.59641	3.01833	0.129298	0.876822
cg07895206*	-7.34138	3.63468	0.044667	0.876822
cg07908654	-2.41775	2.42955	0.320807	0.876822
cg07914457	0.340198	2.86548	0.905608	0.994764
cg07937803	1.64567	3.87883	0.671801	0.952731
cg07948085	-4.62589	2.95465	0.118934	0.876822
cg07970948	-1.49117	1.72533	0.388416	0.891845
cg08061334	-1.15819	3.12628	0.711403	0.960065
cg08077807	-1.66957	3.93587	0.671857	0.952731
cg08088511	-0.25341	2.09619	0.903893	0.994764
cg08124986	-0.253705	1.81486	0.888957	0.994764
cg08189198	-0.0628395	2.2455	0.977701	0.994764
cg08335767	-2.73561	3.13587	0.384003	0.891845
cg08404225	-2.68869	1.99755	0.179749	0.876822
cg08462941	-2.02825	2.65501	0.445761	0.895039
cg08636638	1.12984	2.72574	0.678924	0.952731
cg08640475	-0.980785	2.45886	0.690387	0.954131
cg08648047	-2.04482	2.67619	0.445674	0.895039
cg08679013	2.11459	2.71128	0.43631	0.895039
cg08698681	0.399044	3.03925	0.895666	0.994764
cg08722695	3.93744	4.84421	0.417241	0.891845
cg08776942	-1.28047	2.35221	0.586763	0.930716
cg08799394	-0.38194	2.97443	0.897949	0.994764
cg08818866*	-10.0431	3.65641	0.00653982	0.856905
cg08850169*	7.75972	2.2361	0.000630525	0.367596
cg08886063	0.128443	3.0541	0.966494	0.994764
cg08940169	-2.60358	1.93057	0.17891	0.876822
cg08945642	-2.44716	3.68371	0.507211	0.929499
cg08969102	-1.70397	2.76698	0.538675	0.929499
cg09147843	-2.35319	2.79686	0.401093	0.891845
cg09212118	-2.90965	2.7487	0.291013	0.876822
cg09227119	0.92342	2.65945	0.72877	0.969795
cg09241885	1.16488	2.50373	0.642227	0.942239
cg09249800	-2.75385	2.10313	0.191821	0.876822
cg09261794	-3.51777	2.19006	0.109715	0.876822
cg09332506	-5.73763	3.97041	0.149914	0.876822
cg09335712*	-6.32024	2.70777	0.0205305	0.856905
cg09377531	-3.0602	1.9545	0.118912	0.876822
cg09446896	-2.74555	3.27642	0.402995	0.891845
cg09447105	-2.68131	3.06729	0.383023	0.891845
cg09456254	0.493506	1.95711	0.801163	0.983539
cg09458420	-3.30799	2.66702	0.216231	0.876822
cg09489470	-3.37959	3.11255	0.278809	0.876822
cg09565310	-4.14497	3.39921	0.224056	0.876822
cg09596645	-5.56519	3.90194	0.155271	0.876822
cg09597192	-2.36487	3.02487	0.435204	0.895039
cg09646173	1.16329	2.00965	0.563306	0.929499
cg09678340	1.40613	3.05368	0.645652	0.942239
cg09679862	1.81398	2.35101	0.44123	0.895039
cg09696385	-4.5331	3.88623	0.244748	0.876822
cg09705784	-1.36141	2.03279	0.503768	0.929499
cg09929187	-5.94176	3.36706	0.0790657	0.876822
cg10020890	-0.403596	2.99737	0.893017	0.994764
cg10027934	1.158	3.75251	0.757935	0.975444
cg10053779	1.64065	1.78961	0.360315	0.891845
cg10065736	0.741085	2.29905	0.747512	0.971711
cg10081994	-0.559851	1.72228	0.745455	0.971711
cg10092935	-3.98294	3.26688	0.224134	0.876822
cg10099827	-1.79891	2.85736	0.529656	0.929499
cg10159529	-2.35246	2.62944	0.371987	0.891845
cg10180165	-0.737205	3.77285	0.84527	0.994764
cg10257332	-2.36734	2.76097	0.392181	0.891845
cg10398455	1.44511	2.87726	0.616013	0.941712
cg10402121	-5.02821	3.69905	0.175495	0.876822
cg10414946	-0.607173	3.47935	0.861634	0.994764
cg10433549	-3.51865	3.12474	0.261418	0.876822
cg10635061	3.22077	2.42396	0.185374	0.876822
cg10644885	-1.97445	2.04553	0.335524	0.876822
cg10704177	-1.75935	2.3528	0.455433	0.896387
cg10799327	2.89679	3.28745	0.379232	0.891845
cg10815420	-4.08804	3.56125	0.2523	0.876822
cg11045198	-3.56645	2.98902	0.234137	0.876822
cg11182518	4.89222	2.91973	0.0953034	0.876822
cg11266582	-2.0707	1.36152	0.129787	0.876822
cg11277768	-1.14719	3.60416	0.750575	0.971711
cg11385906	-2.26111	2.47733	0.362432	0.891845
cg11396585	-0.20934	3.24297	0.948592	0.994764
cg11408036	-2.71932	2.60608	0.297934	0.876822
cg11619782	-5.31458	3.46443	0.126517	0.876822
cg11668148	-2.57228	3.00307	0.392665	0.891845
cg11699125	-0.668472	1.80138	0.710944	0.960065
cg11725101	-0.312392	3.26147	0.923784	0.994764
cg11770323	-1.22289	2.14764	0.569684	0.930716
cg11844530	2.76942	3.43568	0.421107	0.892746
cg11881599	1.9094	2.32659	0.412751	0.891845
cg11905488	-3.91075	2.1154	0.0658992	0.876822
cg11987455	-0.638961	2.63589	0.8087	0.983539
cg11988722	2.33064	2.1539	0.280461	0.876822
cg12058372	2.41019	2.49856	0.335832	0.876822
cg12069540	1.08744	2.6893	0.686359	0.952731
cg12077460	1.07121	2.41123	0.65731	0.943871
cg12077754	-1.66743	2.11005	0.43028	0.895039
cg12104982	-4.09797	2.52944	0.106702	0.876822
cg12105691	-5.89473	3.45258	0.0892302	0.876822
cg12172163	0.184903	2.31117	0.93631	0.994764
cg12192145	-3.684	2.36007	0.120029	0.876822
cg12227660	-3.36756	1.92992	0.0824546	0.876822
cg12279125	-1.40842	1.67606	0.401684	0.891845
cg12296550	-0.627522	0.599947	0.296775	0.876822
cg12402318	1.91611	3.15982	0.544901	0.929499
cg12419482	-1.67691	2.62014	0.522862	0.929499
cg12425700	-3.46414	3.12521	0.26893	0.876822
cg12444450	0.970415	2.60538	0.709919	0.960065
cg12476579	-4.17519	4.31765	0.334649	0.876822
cg12600843	-1.14266	1.97461	0.563424	0.929499
cg12614529	-1.70652	2.41308	0.480225	0.908997
cg12669355	-1.56259	1.97325	0.429315	0.895039
cg12689055	2.39929	2.26902	0.291533	0.876822
cg12819873	-0.461721	2.61715	0.860132	0.994764
cg12981272	-2.03871	2.25864	0.367755	0.891845
cg13008492	0.860968	1.91918	0.654171	0.943871
cg13017318	2.27686	2.28927	0.32108	0.876822
cg13054523	-3.87978	4.04347	0.338396	0.876822
cg13064897	-1.22315	2.89844	0.673452	0.952731
cg13197551	-6.47695	3.55573	0.0699389	0.876822
cg13298538	0.822601	3.11272	0.791829	0.983539
cg13360526	1.01168	4.30082	0.814258	0.983539
cg13402847	5.24901	2.72838	0.0557179	0.876822
cg13423371	-2.2983	2.82784	0.417282	0.891845
cg13458609	0.455471	2.45708	0.853116	0.994764
cg13545717	0.511925	2.41242	0.832153	0.988076
cg13550410	-0.116242	2.59212	0.964274	0.994764
cg13562011	-1.04105	2.76671	0.707089	0.960065
cg13576859	0.854736	2.23517	0.702548	0.960065
cg13584531	-0.996295	1.80707	0.58199	0.930716
cg13587621	0.704473	3.15627	0.823597	0.983539
cg13628444	-4.81787	3.08841	0.120263	0.876822
cg13645296	-0.0279218	2.28341	0.990255	0.997096
cg13726789	4.22984	2.77721	0.129242	0.876822
cg13753183	-3.22274	3.13439	0.30504	0.876822
cg13792581	-1.78709	3.09441	0.564202	0.929499
cg13829849	-2.73534	4.53255	0.546833	0.929499
cg13835688	-3.29348	2.347	0.162007	0.876822
cg13843843	0.545877	1.62275	0.736911	0.969795
cg13876325	-1.1772	2.19301	0.591973	0.930716
cg13951007	-3.47703	2.91515	0.234308	0.876822
cg13963033*	5.17583	2.0731	0.0133018	0.856905
cg14011077	-9.25829	5.86333	0.115831	0.876822
cg14025883	-2.30111	2.61197	0.379327	0.891845
cg14084609*	-6.62371	3.11274	0.0345026	0.876822
cg14109551	3.34524	2.44641	0.172952	0.876822
cg14245216	-1.13099	3.22957	0.726538	0.969795
cg14355482	-0.135876	2.18085	0.950379	0.994764
cg14360440	-3.71706	3.72778	0.319847	0.876822
cg14392652	2.24308	2.09691	0.285974	0.876822
cg14480531	0.366498	2.20586	0.8682	0.994764
cg14556243	-0.779461	1.87869	0.678639	0.952731
cg14612966	-2.97671	2.4939	0.233976	0.876822
cg14613878	-0.561109	2.34047	0.810763	0.983539
cg14769121	-3.35158	2.63654	0.205056	0.876822
cg14823363	-2.46344	2.48505	0.322672	0.876822
cg14889653	1.59077	2.19911	0.470253	0.901834
cg14900031	4.38527	2.55498	0.0875635	0.876822
cg14908994	0.642575	2.38586	0.787942	0.983539
cg14930065	3.03012	1.93582	0.119013	0.876822
cg14932313	0.728322	2.81476	0.79608	0.983539
cg14933200	2.01522	3.33383	0.546177	0.929499
cg14978242	-2.33525	2.23588	0.297477	0.876822
cg15075897	-4.21521	3.42188	0.21938	0.876822
cg15134174	2.40082	3.87539	0.536253	0.929499
cg15146567	1.46073	2.25615	0.518049	0.929499
cg15241074	-0.777915	1.7091	0.649463	0.942239
cg15338967	1.53605	2.50201	0.539926	0.929499
cg15344640	-4.54896	3.46049	0.190091	0.876822
cg15357945	1.88862	2.4931	0.449574	0.895039
cg15456821*	5.65911	2.6081	0.0311375	0.876822
cg15482717	-0.68077	2.92519	0.816199	0.983539
cg15612053	2.84172	3.83447	0.459459	0.897109
cg15619377	-1.48255	2.54145	0.560281	0.929499
cg15700636	-1.43184	2.3977	0.551032	0.929499
cg15773890	4.33678	2.2445	0.0546763	0.876822
cg15817440	-0.120747	2.42778	0.96038	0.994764
cg15889424	0.340497	2.96184	0.908585	0.994764
cg15909737	1.84985	3.47071	0.594601	0.930809
cg15916061	1.20191	3.01584	0.690641	0.954131
cg15959205	-4.07761	3.77131	0.280834	0.876822
cg15965716	-0.759294	2.92558	0.795475	0.983539
cg15969901	0.19175	2.91002	0.947525	0.994764
cg15995935	-1.03517	3.59034	0.773384	0.980766
cg15998761	-4.17846	2.53424	0.100677	0.876822
cg16004593	-0.522135	1.15372	0.651325	0.942239
cg16046667	1.27059	2.44772	0.604241	0.93441
cg16059167	2.20434	3.73139	0.555315	0.929499
cg16177693	-0.502939	2.9005	0.862506	0.994764
cg16225800	-1.28082	2.63778	0.627779	0.941712
cg16263722	-3.67661	2.94825	0.213763	0.876822
cg16349667	-1.95559	2.54297	0.442741	0.895039
cg16362140*	-5.58392	2.69521	0.0395009	0.876822
cg16396488	2.02872	2.08632	0.33197	0.876822
cg16409452	0.670046	3.00003	0.823482	0.983539
cg16456087	-1.55045	1.79315	0.388213	0.891845
cg16528585	-0.116446	1.74547	0.946873	0.994764
cg16576811	-1.24483	2.63728	0.637406	0.942239
cg16592897	-3.024	3.73399	0.418935	0.891845
cg16599817	1.09731	2.24967	0.626222	0.941712
cg16702362	-0.872506	1.40202	0.534404	0.929499
cg16745930	-3.52795	3.55543	0.322202	0.876822
cg16920238	-7.67557	13.0552	0.557206	0.929499
cg16978168*	-7.58753	3.75171	0.0443954	0.876822
cg17030628	1.12622	3.72654	0.762785	0.979523
cg17041511	0.304049	2.70947	0.910758	0.994764
cg17110052	-0.949421	1.8856	0.61513	0.941712
cg17203290	-5.32368	2.80231	0.0588304	0.876822
cg17233452	-6.5436	4.14331	0.115761	0.876822
cg17280398	-1.61994	2.41009	0.502224	0.929499
cg17304025	1.46534	2.99036	0.624628	0.941712
cg17374802	-1.86816	2.56147	0.466607	0.897796
cg17413460	0.117463	2.57998	0.963729	0.994764
cg17429587	-0.869765	3.51833	0.804986	0.983539
cg17521120	-2.55679	2.87574	0.374968	0.891845
cg17540765	0.998634	2.1619	0.644611	0.942239
cg17558547	-3.63389	2.92634	0.215694	0.876822
cg17571207	3.25528	2.17893	0.136674	0.876822
cg17582777	-2.21341	3.64509	0.54435	0.929499
cg17713161	-1.18254	2.22428	0.595526	0.930809
cg17738841	2.52414	2.563	0.325832	0.876822
cg17890764	3.60023	2.24565	0.110386	0.876822
cg17933300	-1.44844	2.64645	0.584742	0.930716
cg17940256	-4.75047	3.43563	0.168217	0.876822
cg17947765	-2.30242	3.60284	0.523479	0.929499
cg17971251	-2.70107	2.84819	0.344038	0.887495
cg17988187	0.642258	2.63303	0.807527	0.983539
cg18011672	0.84438	1.52169	0.579555	0.930716
cg18042632	-2.73377	2.31438	0.238849	0.876822
cg18254848	-3.94981	3.75521	0.294084	0.876822
cg18264562	4.18381	3.5452	0.239276	0.876822
cg18278943	-3.80471	4.33683	0.38132	0.891845
cg18307978	-1.56685	2.68456	0.560077	0.929499
cg18337287	-2.02518	3.36885	0.548385	0.929499
cg18368116	-1.70412	3.45956	0.622821	0.941712
cg18460107	2.06389	2.30512	0.37162	0.891845
cg18537383	-3.36345	3.46096	0.33225	0.876822
cg18550847	-1.70367	2.16001	0.431153	0.895039
cg18563860	2.03732	1.94793	0.296809	0.876822
cg18615369	-0.0094327	2.13359	0.996477	0.997635
cg18650626	1.45207	1.1213	0.196738	0.876822
cg18666454	-1.14045	2.49602	0.648208	0.942239
cg18778827	2.48694	5.46831	0.649727	0.942239
cg18783781	-2.67078	2.60071	0.305623	0.876822
cg18805734	2.99117	3.07193	0.331316	0.876822
cg18879389	-3.2332	3.17293	0.309372	0.876822
cg18906596	-3.48739	2.637	0.187439	0.876822
cg18912470	-3.23988	2.63359	0.219988	0.876822
cg18927901	2.34764	2.39599	0.328297	0.876822
cg18944099	-4.12502	2.45457	0.0943306	0.876822
cg18972349	-4.2425	3.53554	0.231501	0.876822
cg18981338	-0.459468	2.56719	0.858127	0.994764
cg19015086	-0.755131	2.56775	0.768984	0.980766
cg19025272*	-7.00249	3.49343	0.0462977	0.876822
cg19131667	-0.898861	2.33257	0.700365	0.960065
cg19139832	-0.167057	2.60453	0.948919	0.994764
cg19216731	2.81208	2.4744	0.257048	0.876822
cg19247032	-5.215	3.11621	0.0957094	0.876822
cg19311375	1.43908	2.89888	0.620111	0.941712
cg19434937	-1.92148	2.32656	0.4098	0.891845
cg19448292	-0.153994	2.78758	0.955997	0.994764
cg19465268	-0.754819	1.76775	0.669819	0.952731
cg19702771	0.0990258	3.31619	0.976206	0.994764
cg19761273	0.692804	2.68598	0.79671	0.983539
cg19928703	-3.77165	3.22794	0.243948	0.876822
cg19998289	-0.622303	2.60407	0.811358	0.983539
cg20014988	-2.47977	2.17113	0.254684	0.876822
cg20080878	0.163765	2.72891	0.952203	0.994764
cg20151107	2.36395	2.88477	0.413449	0.891845
cg20226253	-4.18894	3.70417	0.259393	0.876822
cg20263733	-3.81858	3.52432	0.279826	0.876822
cg20263853	-1.58515	2.43329	0.515471	0.929499
cg20314918	0.0542944	1.92334	0.977506	0.994764
cg20315954*	-6.1347	2.9931	0.041639	0.876822
cg20317437	-5.23996	2.8417	0.0665919	0.876822
cg20405742	0.318779	2.10394	0.879714	0.994764
cg20472746*	6.69045	2.65361	0.0124326	0.856905
cg20503329	2.99757	4.65078	0.519931	0.929499
cg20575173	2.24538	1.95577	0.252236	0.876822
cg20672059	0.0687218	3.79431	0.985567	0.995815
cg20673965	-2.12913	2.81215	0.449823	0.895039
cg20761853	-0.69125	2.00227	0.730263	0.969795
cg20817941	0.593552	3.48299	0.864847	0.994764
cg20836212	2.65364	2.15944	0.220495	0.876822
cg20866785*	-4.98783	2.41995	0.0405168	0.876822
cg20885063	-1.86112	2.62331	0.478826	0.908997
cg20891917*	-7.58782	3.30985	0.0228626	0.876822
cg20923498	2.15573	2.78512	0.439787	0.895039
cg20929545	2.98632	2.44789	0.223843	0.876822
cg21062760	0.896384	2.65507	0.735992	0.969795
cg21073212	-1.65447	2.24136	0.461241	0.897109
cg21073650	1.41412	2.44981	0.564396	0.929499
cg21104363	-1.23679	2.1634	0.568142	0.930716
cg21220721	-1.46968	1.44024	0.308689	0.876822
cg21237481	-3.30419	2.90342	0.256398	0.876822
cg21239317	-2.77868	2.56241	0.279426	0.876822
cg21346154	0.804493	1.98476	0.685642	0.952731
cg21422623	0.235572	2.3088	0.918828	0.994764
cg21461856	-2.42754	2.85046	0.395384	0.891845
cg21498475	-2.04508	2.86134	0.475569	0.906067
cg21627181	-4.78623	2.94233	0.105297	0.876822
cg21887430	-1.11186	2.41807	0.646123	0.942239
cg21895319	-2.66299	3.18266	0.403698	0.891845
cg21913632	-0.127642	2.33003	0.956364	0.994764
cg21918969	-0.545143	3.48913	0.875993	0.994764
cg21919729*	-4.27732	1.70915	0.0130871	0.856905
cg22023664	1.27376	3.08364	0.679974	0.952731
cg22027435	0.0537267	1.53753	0.972158	0.994764
cg22188603	4.88889	3.4678	0.160073	0.876822
cg22221575*	-6.78092	2.37341	0.00470416	0.856905
cg22230912	3.01049	2.46642	0.223602	0.876822
cg22235258	-4.00436	3.20572	0.213002	0.876822
cg22312249	2.96405	2.4566	0.228952	0.876822
cg22328837	2.22451	1.69605	0.191087	0.876822
cg22460173	-4.01167	2.16265	0.0649947	0.876822
cg22503106	-5.10527	2.59695	0.050625	0.876822
cg22532234	0.684402	2.16029	0.751701	0.971711
cg22588983	-6.29662	4.14277	0.130032	0.876822
cg22594214	-3.93397	3.06674	0.200974	0.876822
cg22595920	2.57966	1.99094	0.196494	0.876822
cg22608646	-0.82783	3.28089	0.80104	0.983539
cg22708087	-0.412893	4.23705	0.922463	0.994764
cg22816343*	-6.82865	2.87585	0.0184703	0.856905
cg22945457	-0.354364	2.5258	0.888559	0.994764
cg22976588	-4.58507	3.96398	0.24871	0.876822
cg23032421	-0.241232	1.94622	0.901473	0.994764
cg23044178*	-6.75082	3.09143	0.0300854	0.876822
cg23090159	-1.79768	2.50869	0.474425	0.906067
cg23144852	-3.37285	3.01972	0.26529	0.876822
cg23147443	-0.0576503	1.86957	0.975429	0.994764
cg23352424	-0.0903707	3.20458	0.977529	0.994764
cg23387863	0.563366	2.4215	0.816258	0.983539
cg23426156	-0.575244	1.67899	0.73223	0.969795
cg23498922	-0.772135	3.61436	0.831042	0.988076
cg23502253	-1.84669	2.4763	0.45665	0.896387
cg23510807	3.36691	2.81488	0.232996	0.876822
cg23516680	-3.17976	2.85299	0.266318	0.876822
cg23525708	0.103709	1.938	0.957373	0.994764
cg23534301	-2.46133	3.23058	0.44698	0.895039
cg23722790	-0.467634	2.87245	0.870832	0.994764
cg23791626*	4.64037	2.32826	0.0475423	0.876822
cg23803468	1.71673	2.22173	0.440565	0.895039
cg23876292	-2.50961	2.26445	0.269009	0.876822
cg23933289	-4.62318	2.62338	0.0794662	0.876822
cg23943829	-2.12651	3.32434	0.523074	0.929499
cg23987137	-1.39036	2.35787	0.556044	0.929499
cg24039962	-3.69455	2.79804	0.18813	0.876822
cg24058805	2.67207	4.74732	0.574129	0.930716
cg24188163	0.327396	1.76247	0.852811	0.994764
cg24200501	-2.21061	1.92372	0.251802	0.876822
cg24212267	0.175695	1.63651	0.914606	0.994764
cg24224501	-0.86962	2.53199	0.7316	0.969795
cg24343524	0.708416	2.68338	0.792036	0.983539
cg24368962	-5.40157	3.5794	0.132776	0.876822
cg24376793	-2.41549	2.94787	0.41348	0.891845
cg24380653	-2.61979	3.22074	0.416898	0.891845
cg24450653*	6.19529	2.65524	0.0205775	0.856905
cg24491618	3.17992	2.78593	0.254989	0.876822
cg24512544	3.38246	6.67736	0.612995	0.941712
cg24576940	-4.86461	9.30771	0.601771	0.933065
cg24646951	-4.19953	2.25129	0.0635152	0.876822
cg24699895	-3.49211	2.4364	0.15325	0.876822
cg24818699	-2.4251	3.66331	0.508696	0.929499
cg24872571	1.68836	2.99566	0.573624	0.930716
cg24876345	-1.59366	4.38022	0.716348	0.962284
cg25027273	-2.65608	2.13862	0.215631	0.876822
cg25087851	-2.52214	2.35038	0.284461	0.876822
cg25173129	3.00988	2.79864	0.283389	0.876822
cg25199005	2.00206	2.06456	0.333292	0.876822
cg25205801	-0.231872	2.39049	0.92282	0.994764
cg25224369	-0.0986058	2.8602	0.972531	0.994764
cg25368824	-0.865564	2.66492	0.745655	0.971711
cg25420477	-0.115167	2.31872	0.960434	0.994764
cg25479097	-1.87826	2.69198	0.486118	0.917173
cg25488567	-1.58394	2.95312	0.592274	0.930716
cg25494227*	5.95972	2.49155	0.0176353	0.856905
cg25500001	-2.33252	2.02357	0.250348	0.876822
cg25529535	0.992822	2.37975	0.676959	0.952731
cg25643253	-1.66889	2.42557	0.492184	0.922646
cg25689499	0.959939	2.35552	0.684034	0.952731
cg25799589	-5.17604	3.56718	0.14826	0.876822
cg25843927	-3.38101	2.51425	0.180153	0.876822
cg25854298	-3.43859	3.03354	0.258282	0.876822
cg25939647	2.11649	2.14732	0.325436	0.876822
cg25950520	-0.684386	5.02345	0.891763	0.994764
cg26033504	-0.190583	2.23431	0.932105	0.994764
cg26118698	-3.43913	2.49397	0.169363	0.876822
cg26136776	2.03988	2.76591	0.461634	0.897109
cg26234543*	-4.20531	1.70233	0.0142921	0.856905
cg26234644	-1.53667	1.86544	0.411009	0.891845
cg26252077	-2.30132	2.69302	0.393769	0.891845
cg26272088	-2.58565	2.92421	0.377583	0.891845
cg26369382	-2.87669	1.972	0.146117	0.876822
cg26396815	1.59468	3.24511	0.623646	0.941712
cg26423824	-5.13331	3.11521	0.100878	0.876822
cg26426690	0.555627	1.63558	0.734411	0.969795
cg26457013	-1.73021	2.96122	0.559649	0.929499
cg26584983	-3.3329	4.22607	0.4312	0.895039
cg26599989	-1.96819	2.24848	0.382382	0.891845
cg26749306*	-7.53372	3.48314	0.0316724	0.876822
cg26787239	-0.972384	3.4057	0.775528	0.980766
cg26791242	1.27161	2.35415	0.58966	0.930716
cg26795312	-0.862319	1.86937	0.645067	0.942239
cg26851984	-0.017113	2.62256	0.9948	0.997635
cg26865494	-4.57391	2.9665	0.124607	0.876822
cg26897297	0.0484724	2.38264	0.983788	0.995815
cg26945780	-0.515334	2.68426	0.847939	0.994764
cg26953137	0.354798	2.97854	0.905295	0.994764
cg26979537	1.16045	6.13734	0.850212	0.994764
cg27009448	-4.55286	2.71439	0.0949637	0.876822
cg27016609	-2.32274	2.38574	0.331373	0.876822
cg27054084	1.4796	2.1465	0.491389	0.922646
cg27288127	0.586875	3.86283	0.879388	0.994764
cg27449258	-2.45553	2.34769	0.296787	0.876822
cg27468224	0.309979	4.56604	0.945939	0.994764
cg27469152	0.383369	2.61547	0.883605	0.994764
cg27518631	-1.0155	2.28044	0.656554	0.943871
cg27540878	-6.14672	3.48562	0.0792713	0.876822
cg27653134	-5.63016	3.62441	0.121826	0.876822

## Sheet: S3_H1_MRS_Sens
Table S3: Results from investigating hypothesis (1) for MRS - SENSITIVITY ANALYSIS: Aeroallergen sensitization is mediated through changes in DNAm. Presented effect estimates and their 95% confidence intervals (CI) are displayed for the two time windows (A. six to ten years & B. ten to 15 years) and all three exposures (i) maternal smoking, ii) Family history, iii) PRS). Models are adjusted accor…
Mediator	Indirect Effect [95%-CI]	Direct Effect [95%-CI]	Total Effect [95%-CI]	Prop.Med [95%-CI]
A. DNAm at 6 and sensitization measured at 10 years
i) Maternal smoking during pregnancy
Chen2017 (IgE)	0.010 [-0.035;0.062]	0.102 [-0.109;0.311]	0.112 [-0.109;0.322]	0.048 [-1.651;1.814]
Everson2015 (Atopy)	0.001 [-0.041;0.048]	0.110 [-0.101;0.321]	0.111 [-0.107;0.324]	0.012 [-1.293;1.851]
Peng2019 (Aeroallergen)	0.017 [-0.024;0.070]	0.093 [-0.123;0.305]	0.110 [-0.114;0.321]	0.086 [-1.586;1.890]
Reese2019 (Asthma)	0.009 [-0.028;0.056]	0.102 [-0.112;0.314]	0.110 [-0.110;0.323]	0.038 [-1.309;1.312]
Xu2021 (Allergy)	0.020 [-0.013;0.073]	0.092 [-0.128;0.308]	0.111 [-0.108;0.324]	0.096 [-1.732;1.945]
Zhang2019 (Atopy)	0.021 [-0.020;0.077]	0.092 [-0.123;0.305]	0.113 [-0.111;0.324]	0.106 [-1.444;1.857]
ii) Family history of allergic disease (at least one parent allergic)
Chen2017 (IgE)	-0.003 [-0.030;0.025]	0.148 [0.016;0.260]	0.145 [0.006;0.264]	-0.014 [-0.455;0.259]
Everson2015 (Atopy)	-0.005 [-0.031;0.019]	0.150 [0.019;0.262]	0.145 [0.006;0.266]	-0.026 [-0.487;0.209]
Peng2019 (Aeroallergen)	0.005 [-0.019;0.031]	0.140 [0.008;0.256]	0.145 [0.007;0.265]	0.030 [-0.228;0.365]
Reese2019 (Asthma)	0.003 [-0.019;0.026]	0.142 [0.009;0.255]	0.144 [0.008;0.263]	0.015 [-0.254;0.293]
Xu2021 (Allergy)	0.004 [-0.016;0.027]	0.140 [0.007;0.255]	0.143 [0.008;0.264]	0.019 [-0.212;0.302]
Zhang2019 (Atopy)	0.005 [-0.020;0.033]	0.141 [0.010;0.257]	0.145 [0.009;0.265]	0.029 [-0.247;0.351]
iii) PRS for any allergies
Chen2017 (IgE)	0.008 [-0.003;0.025]	0.030 [-0.029;0.096]	0.039 [-0.024;0.107]	0.149 [-1.227;2.264]
Everson2015 (Atopy)	0.007 [-0.003;0.022]	0.032 [-0.029;0.099]	0.039 [-0.024;0.106]	0.121 [-1.008;1.958]
Peng2019 (Aeroallergen)	0.003 [-0.009;0.019]	0.035 [-0.024;0.101]	0.038 [-0.024;0.106]	0.052 [-0.779;1.393]
Reese2019 (Asthma)	0.008 [-0.002;0.023]	0.032 [-0.029;0.099]	0.039 [-0.022;0.107]	0.127 [-1.050;1.803]
Xu2021 (Allergy)	0.004 [-0.006;0.018]	0.035 [-0.025;0.103]	0.039 [-0.023;0.106]	0.061 [-0.705;1.351]
Zhang2019 (Atopy)	0.007 [-0.003;0.023]	0.032 [-0.028;0.098]	0.039 [-0.022;0.107]	0.125 [-1.115;1.774]
B. DNAm at 10 and sensitization measured at 15 years
i) Maternal smoking during pregnancy
Chen2017 (IgE)	-0.011 [-0.063;0.024]	0.081 [-0.184;0.337]	0.069 [-0.201;0.323]	-0.018 [-1.608;1.873]
Everson2015 (Atopy)	-0.011 [-0.066;0.021]	0.081 [-0.185;0.338]	0.069 [-0.202;0.324]	-0.016 [-1.753;1.456]
Peng2019 (Aeroallergen)	-0.008 [-0.060;0.030]	0.079 [-0.186;0.339]	0.070 [-0.200;0.322]	-0.009 [-1.746;1.346]
Reese2019 (Asthma)	-0.027 [-0.095;0.016]	0.095 [-0.167;0.350]	0.069 [-0.201;0.322]	-0.064 [-3.591;2.741]
Xu2021 (Allergy)	-0.013 [-0.068;0.020]	0.083 [-0.181;0.340]	0.070 [-0.200;0.320]	-0.022 [-2.143;1.387]
Zhang2019 (Atopy)	-0.023 [-0.088;0.016]	0.091 [-0.170;0.348]	0.068 [-0.202;0.319]	-0.044 [-2.774;2.786]
ii) Family history of allergic disease (at least one parent allergic)
Chen2017 (IgE)	0.006 [-0.012;0.035]	0.145 [-0.007;0.288]	0.152 [-0.000;0.294]	0.027 [-0.188;0.455]
Everson2015 (Atopy)	0.008 [-0.010;0.038]	0.144 [-0.008;0.287]	0.152 [-0.001;0.295]	0.036 [-0.139;0.518]
Peng2019 (Aeroallergen)	0.001 [-0.015;0.020]	0.152 [0.001;0.294]	0.154 [0.000;0.296]	0.003 [-0.204;0.242]
Reese2019 (Asthma)	0.007 [-0.017;0.041]	0.143 [-0.007;0.285]	0.151 [-0.001;0.292]	0.035 [-0.253;0.486]
Xu2021 (Allergy)	0.003 [-0.016;0.029]	0.150 [-0.002;0.291]	0.153 [-0.000;0.295]	0.010 [-0.215;0.335]
Zhang2019 (Atopy)	0.005 [-0.016;0.034]	0.146 [-0.006;0.288]	0.151 [0.001;0.295]	0.019 [-0.248;0.415]
iii) PRS for any allergies
Chen2017 (IgE)	-0.003 [-0.019;0.010]	0.101 [0.022;0.184]	0.098 [0.020;0.182]	-0.025 [-0.400;0.111]
Everson2015 (Atopy)	-0.002 [-0.016;0.010]	0.100 [0.020;0.182]	0.098 [0.020;0.182]	-0.013 [-0.294;0.123]
Peng2019 (Aeroallergen)	-0.004 [-0.019;0.006]	0.102 [0.022;0.185]	0.098 [0.020;0.182]	-0.030 [-0.380;0.080]
Reese2019 (Asthma)	-0.002 [-0.018;0.014]	0.100 [0.020;0.183]	0.098 [0.020;0.183]	-0.018 [-0.371;0.165]
Xu2021 (Allergy)	-0.001 [-0.014;0.012]	0.099 [0.021;0.183]	0.098 [0.021;0.183]	-0.008 [-0.272;0.160]
Zhang2019 (Atopy)	-0.003 [-0.020;0.011]	0.102 [0.021;0.184]	0.098 [0.020;0.183]	-0.025 [-0.370;0.123]

## Sheet: S4_H2_MRS_Sens
Table S4: Results from investigating hypothesis (2) for MRS - SENSITIVITY ANALYSIS: Aeroallergen sensitizationis mediating changes in DNAm. Presented effect estimates and their 95% confidence intervals (CI) are displayed for the two time windows (A. six to ten years & B. ten to 15 years) and all three exposures (i) maternal smoking, ii) Family history, iii) PRS). Models are adjusted according to …
Outcome	Indirect Effect [95%-CI]	Direct Effect [95%-CI]	Total Effect [95%-CI]	Prop.Med [95%-CI]
A. Sensitization at 6 and DNAm measured at 10 years
i) Maternal smoking during pregnancy
Chen2017* (IgE)	0.116 [0.018;0.264]	-0.320 [-0.712;0.117]	-0.204 [-0.621;0.230]	-0.343 [-6.349;6.054]
Everson2015* (Atopy)	0.108 [0.015;0.251]	-0.361 [-0.754;0.075]	-0.253 [-0.672;0.178]	-0.310 [-4.940;3.392]
Peng2019* (Aeroallergen)	0.082 [0.006;0.200]	-0.395 [-0.761;0.011]	-0.313 [-0.695;0.084]	-0.218 [-2.625;1.180]
Reese2019* (Asthma)	0.101 [0.014;0.232]	-0.393 [-0.750;0.004]	-0.292 [-0.673;0.101]	-0.285 [-2.728;2.379]
Xu2021* (Allergy)	0.084 [0.012;0.192]	-0.282 [-0.574;0.043]	-0.198 [-0.509;0.123]	-0.319 [-5.341;3.163]
Zhang2019* (Atopy)	0.106 [0.017;0.239]	-0.383 [-0.729;0.000]	-0.277 [-0.646;0.105]	-0.322 [-3.214;2.536]
ii) Family history of allergic disease (at least one parent allergic)
Chen2017* (IgE)	0.064 [0.009;0.153]	0.106 [-0.125;0.330]	0.170 [-0.066;0.404]	0.325 [-1.948;3.179]
Everson2015* (Atopy)	0.059 [0.008;0.145]	0.135 [-0.098;0.360]	0.194 [-0.039;0.427]	0.274 [-1.399;2.327]
Peng2019* (Aeroallergen)	0.046 [0.004;0.118]	0.011 [-0.205;0.220]	0.057 [-0.159;0.269]	0.262 [-5.567;4.993]
Reese2019* (Asthma)	0.057 [0.008;0.138]	0.064 [-0.152;0.271]	0.121 [-0.096;0.338]	0.351 [-3.552;5.077]
Xu2021* (Allergy)	0.047 [0.007;0.113]	-0.009 [-0.181;0.157]	0.039 [-0.137;0.212]	0.345 [-8.627;9.684]
Zhang2019* (Atopy)	0.059 [0.008;0.140]	0.022 [-0.182;0.219]	0.082 [-0.128;0.288]	0.395 [-5.054;6.433]
iii) PRS for any allergies
Chen2017 (IgE)	0.017 [-0.010;0.053]	-0.034 [-0.147;0.092]	-0.017 [-0.134;0.110]	-0.042 [-4.821;4.672]
Everson2015 (Atopy)	0.015 [-0.009;0.050]	-0.015 [-0.129;0.112]	0.000 [-0.116;0.127]	0.025 [-4.312;3.479]
Peng2019 (Aeroallergen)	0.012 [-0.008;0.042]	-0.076 [-0.181;0.040]	-0.064 [-0.169;0.053]	-0.110 [-2.644;2.403]
Reese2019 (Asthma)	0.015 [-0.009;0.048]	-0.054 [-0.159;0.063]	-0.039 [-0.146;0.079]	-0.128 [-5.456;4.258]
Xu2021 (Allergy)	0.012 [-0.007;0.039]	-0.043 [-0.127;0.050]	-0.031 [-0.118;0.063]	-0.128 [-5.053;4.493]
Zhang2019 (Atopy)	0.016 [-0.009;0.049]	-0.060 [-0.159;0.050]	-0.044 [-0.147;0.067]	-0.158 [-3.681;2.698]

## Sheet: S5_H1_MRSmodels
Table S5: Results from investigating hypothesis (1) for MRS: Aeroallergen sensitization is mediated through changes in DNAm. Presented effect estimates and their 95% confidence intervals (CI) are displayed for the two time windows (A. six to ten years & B. ten to 15 years) and all three exposures (i) maternal smoking, ii) Family history, iii) PRS). Models are adjusted according to the DAGs presen…
Mediator	Indirect Effect [95%-CI]	Direct Effect [95%-CI]	Total Effect [95%-CI]	Prop.Med [95%-CI]
A. DNAm at 6 and sensitization measured at 10 years
i) Maternal smoking during pregnancy
Chen2017 (IgE)	-0.010 [-0.075;0.051]	0.101 [-0.107;0.310]	0.091 [-0.134;0.310]	-0.002 [-2.674;3.456]
Everson2015 (Atopy)	-0.013 [-0.074;0.042]	0.110 [-0.103;0.320]	0.096 [-0.129;0.313]	-0.022 [-2.498;3.129]
Peng2019 (Aeroallergen)	0.004 [-0.056;0.066]	0.092 [-0.121;0.309]	0.096 [-0.130;0.314]	0.044 [-1.989;2.926]
Reese2019 (Asthma)	-0.004 [-0.060;0.050]	0.101 [-0.113;0.315]	0.097 [-0.126;0.315]	0.010 [-2.018;2.804]
Xu2021 (Allergy)	0.013 [-0.038;0.070]	0.091 [-0.126;0.304]	0.104 [-0.114;0.319]	0.055 [-1.496;2.715]
Zhang2019 (Atopy)	0.006 [-0.062;0.074]	0.090 [-0.123;0.302]	0.096 [-0.131;0.315]	0.056 [-2.169;3.269]
ii) Family history of allergic disease (at least one parent allergic)
Chen2017 (IgE)	0.001 [-0.023;0.024]	0.134 [0.053;0.214]	0.135 [0.048;0.222]	0.004 [-0.261;0.200]
Everson2015 (Atopy)	0.002 [-0.019;0.024]	0.137 [0.056;0.217]	0.140 [0.052;0.227]	0.012 [-0.196;0.193]
Peng2019 (Aeroallergen)	0.008 [-0.012;0.032]	0.133 [0.052;0.213]	0.141 [0.054;0.229]	0.050 [-0.112;0.265]
Reese2019 (Asthma)	0.006 [-0.012;0.028]	0.134 [0.052;0.214]	0.140 [0.052;0.228]	0.035 [-0.116;0.234]
Xu2021 (Allergy)	0.012 [-0.006;0.036]	0.133 [0.051;0.214]	0.145 [0.057;0.231]	0.072 [-0.048;0.302]
Zhang2019 (Atopy)	0.012 [-0.010;0.039]	0.130 [0.049;0.209]	0.142 [0.055;0.229]	0.078 [-0.092;0.310]
iii) PRS for any allergies
Chen2017 (IgE)	0.010 [-0.006;0.030]	0.030 [-0.032;0.095]	0.040 [-0.024;0.104]	0.186 [-1.962;3.529]
Everson2015 (Atopy)	0.009 [-0.005;0.027]	0.031 [-0.032;0.097]	0.040 [-0.024;0.104]	0.158 [-1.850;3.227]
Peng2019 (Aeroallergen)	0.006 [-0.011;0.024]	0.035 [-0.027;0.098]	0.040 [-0.025;0.106]	0.101 [-1.249;2.224]
Reese2019 (Asthma)	0.010 [-0.003;0.029]	0.032 [-0.032;0.096]	0.042 [-0.022;0.105]	0.171 [-2.459;2.880]
Xu2021 (Allergy)	0.008 [-0.006;0.026]	0.035 [-0.028;0.099]	0.043 [-0.021;0.107]	0.131 [-1.672;2.139]
Zhang2019 (Atopy)	0.011 [-0.005;0.032]	0.032 [-0.031;0.094]	0.042 [-0.021;0.107]	0.199 [-2.067;2.945]
B. DNAm at 10 and sensitization measured at 15 years
i) Maternal smoking during pregnancy
Chen2017 (IgE)	-0.015 [-0.078;0.026]	0.082 [-0.192;0.326]	0.067 [-0.224;0.321]	-0.007 [-2.376;1.860]
Everson2015 (Atopy)	-0.015 [-0.077;0.024]	0.083 [-0.194;0.326]	0.068 [-0.221;0.321]	-0.010 [-2.381;1.925]
Peng2019 (Aeroallergen)	-0.011 [-0.074;0.040]	0.080 [-0.198;0.321]	0.069 [-0.221;0.318]	-0.007 [-2.359;1.440]
Reese2019 (Asthma)	-0.037 [-0.121;0.019]	0.098 [-0.176;0.338]	0.061 [-0.230;0.317]	-0.059 [-3.604;4.797]
Xu2021 (Allergy)	-0.022 [-0.097;0.030]	0.085 [-0.193;0.328]	0.063 [-0.231;0.318]	-0.021 [-3.002;2.370]
Zhang2019 (Atopy)	-0.033 [-0.117;0.023]	0.094 [-0.182;0.336]	0.061 [-0.231;0.317]	-0.042 [-3.330;4.241]
ii) Family history of allergic disease (at least one parent allergic)
Chen2017 (IgE)	0.019 [-0.010;0.057]	0.109 [0.002;0.214]	0.128 [0.018;0.239]	0.138 [-0.126;0.694]
Everson2015 (Atopy)	0.018 [-0.012;0.056]	0.109 [0.002;0.216]	0.127 [0.015;0.237]	0.129 [-0.142;0.713]
Peng2019 (Aeroallergen)	0.010 [-0.018;0.044]	0.114 [0.009;0.219]	0.124 [0.013;0.235]	0.070 [-0.278;0.510]
Reese2019 (Asthma)	0.028 [-0.003;0.068]	0.105 [-0.001;0.211]	0.133 [0.023;0.244]	0.202 [-0.040;0.876]
Xu2021 (Allergy)	0.019 [-0.012;0.058]	0.111 [0.004;0.219]	0.129 [0.017;0.242]	0.134 [-0.177;0.686]
Zhang2019 (Atopy)	0.022 [-0.008;0.062]	0.108 [0.000;0.215]	0.130 [0.018;0.242]	0.160 [-0.102;0.744]
iii) PRS for any allergies
Chen2017 (IgE)	0.002 [-0.013;0.019]	0.101 [0.016;0.184]	0.104 [0.018;0.186]	0.013 [-0.178;0.246]
Everson2015 (Atopy)	0.003 [-0.010;0.018]	0.100 [0.014;0.182]	0.103 [0.017;0.184]	0.014 [-0.164;0.254]
Peng2019 (Aeroallergen)	0.000 [-0.012;0.013]	0.102 [0.017;0.184]	0.103 [0.016;0.184]	0.001 [-0.178;0.156]
Reese2019 (Asthma)	0.006 [-0.010;0.027]	0.100 [0.015;0.181]	0.107 [0.021;0.188]	0.050 [-0.157;0.344]
Xu2021 (Allergy)	0.007 [-0.008;0.027]	0.099 [0.014;0.179]	0.106 [0.021;0.186]	0.050 [-0.109;0.384]
Zhang2019 (Atopy)	0.005 [-0.013;0.024]	0.101 [0.017;0.183]	0.106 [0.022;0.187]	0.035 [-0.194;0.301]

## Sheet: S6_H2_MRSmodels
Table S6: Results from investigating hypothesis (2) for MRS: Aeroallergen sensitizationis mediating changes in DNAm. Presented effect estimates and their 95% confidence intervals (CI) are displayed for the two time windows (A. six to ten years & B. ten to 15 years) and all three exposures (i) maternal smoking, ii) Family history, iii) PRS). Models are adjusted according to the DAGs presented in F…
Outcome	Indirect Effect [95%-CI]	Direct Effect [95%-CI]	Total Effect [95%-CI]	Prop.Med [95%-CI]
A. Sensitization at 6 and DNAm measured at 10 years
i) Maternal smoking during pregnancy
Chen2017 (IgE)	0.100 [-0.004;0.239]	-0.320 [-0.728;0.098]	-0.219 [-0.642;0.201]	-0.265 [-6.346;5.654]
Everson2015 (Atopy)	0.093 [-0.003;0.226]	-0.362 [-0.770;0.056]	-0.268 [-0.689;0.150]	-0.241 [-4.299;4.593]
Peng2019 (Aeroallergen)	0.070 [-0.004;0.180]	-0.395 [-0.775;-0.006]	-0.325 [-0.713;0.060]	-0.175 [-2.466;1.226]
Reese2019 (Asthma)	0.087 [-0.003;0.210]	-0.393 [-0.764;-0.013]	-0.306 [-0.689;0.074]	-0.225 [-3.583;2.180]
Xu2021 (Allergy)	0.072 [-0.003;0.174]	-0.282 [-0.585;0.028]	-0.210 [-0.523;0.102]	-0.248 [-4.044;3.710]
Zhang2019 (Atopy)	0.091 [-0.003;0.217]	-0.383 [-0.742;-0.016]	-0.292 [-0.664;0.080]	-0.248 [-4.310;2.533]
ii) Family history of allergic disease (at least one parent allergic)
Chen2017* (IgE)	0.081 [0.020;0.160]	0.107 [-0.122;0.326]	0.188 [-0.042;0.425]	0.397 [-2.116;4.516]
Everson2015* (Atopy)	0.075 [0.016;0.151]	0.136 [-0.096;0.356]	0.211 [-0.020;0.447]	0.337 [-1.562;2.894]
Peng2019* (Aeroallergen)	0.059 [0.009;0.123]	0.012 [-0.202;0.216]	0.071 [-0.140;0.289]	0.355 [-8.136;5.016]
Reese2019* (Asthma)	0.073 [0.017;0.145]	0.064 [-0.149;0.268]	0.137 [-0.077;0.357]	0.441 [-3.563;4.141]
Xu2021* (Allergy)	0.060 [0.014;0.119]	-0.008 [-0.179;0.154]	0.052 [-0.119;0.227]	0.463 [-7.445;7.536]
Zhang2019* (Atopy)	0.076 [0.019;0.148]	0.023 [-0.179;0.216]	0.099 [-0.105;0.307]	0.496 [-6.537;5.902]
iii) PRS for any allergies
Chen2017 (IgE)	0.023 [-0.003;0.060]	-0.035 [-0.157;0.082]	-0.012 [-0.133;0.110]	-0.093 [-6.246;6.465]
Everson2015 (Atopy)	0.021 [-0.003;0.055]	-0.016 [-0.140;0.102]	0.005 [-0.119;0.129]	0.066 [-3.689;4.348]
Peng2019 (Aeroallergen)	0.017 [-0.002;0.046]	-0.077 [-0.190;0.031]	-0.060 [-0.172;0.052]	-0.159 [-3.898;4.557]
Reese2019 (Asthma)	0.021 [-0.003;0.054]	-0.055 [-0.168;0.053]	-0.034 [-0.147;0.080]	-0.172 [-4.795;4.531]
Xu2021 (Allergy)	0.017 [-0.002;0.044]	-0.044 [-0.135;0.042]	-0.027 [-0.118;0.064]	-0.173 [-4.821;4.615]
Zhang2019 (Atopy)	0.022 [-0.003;0.056]	-0.061 [-0.167;0.041]	-0.039 [-0.146;0.067]	-0.208 [-4.061;3.841]

## Sheet: S7_H1_CpGmodels
Table S7: Results from investigating hypothesis (1) for single CpGs: Aeroallergen sensitization is mediated through changes in DNAm. Listed CpGs were identified by either DACT (90 CpGs) or HIMA (7 CpGs) as potential mediators before conducting the causal mediation analyses. Presented effect estimates and their 95% confidence intervals (CI) are displayed for the two time windows (A. six to ten yea…
Method	Mediator	Nearest Gene	Indirect Effect [95%-CI]	Direct Effect [95%-CI]	Total Effect [95%-CI]	Prop.Med [95%-CI]
A. DNAm at 6 and sensitization measured at 10 years
i) Maternal smoking during pregnancy
DACT	cg00944309	ELOVL7	0.033 [-0.035;0.112]	0.071 [-0.139;0.268]	0.105 [-0.128;0.312]	0.197 [-1.635;3.305]
DACT	cg02359181	GPI	0.024 [-0.045;0.102]	0.073 [-0.134;0.271]	0.097 [-0.134;0.307]	0.158 [-1.941;3.207]
DACT	cg03582047	GLP2R	0.009 [-0.046;0.071]	0.087 [-0.117;0.290]	0.096 [-0.116;0.301]	0.062 [-1.765;2.544]
DACT	cg05502349	MPP2	0.015 [-0.053;0.087]	0.092 [-0.115;0.286]	0.107 [-0.120;0.311]	0.114 [-1.895;2.201]
DACT	cg06040872	CCL18	0.006 [-0.090;0.101]	0.086 [-0.113;0.274]	0.092 [-0.137;0.303]	0.130 [-2.448;3.394]
DACT	cg07757885	RP11-317O24.2	0.004 [-0.060;0.074]	0.096 [-0.116;0.304]	0.101 [-0.116;0.320]	0.061 [-2.400;2.468]
DACT	cg08404225	IL5RA	-0.012 [-0.081;0.055]	0.122 [-0.096;0.327]	0.110 [-0.127;0.321]	-0.004 [-2.316;1.747]
DACT	cg09335712	TEX2	0.050 [-0.006;0.120]	0.067 [-0.147;0.271]	0.117 [-0.115;0.328]	0.261 [-2.572;3.848]
DACT	cg09705784	DNAH17	-0.002 [-0.067;0.064]	0.104 [-0.112;0.306]	0.102 [-0.130;0.313]	0.034 [-2.187;2.210]
DACT	cg11045198	RN7SKP211	0.022 [-0.045;0.096]	0.094 [-0.120;0.296]	0.116 [-0.121;0.323]	0.132 [-1.484;1.905]
DACT	cg15998761*	MFSD6	0.062 [0.003;0.139]	0.049 [-0.163;0.257]	0.111 [-0.122;0.322]	0.344 [-2.954;5.444]
DACT	cg22503106	METRNL	0.006 [-0.070;0.085]	0.106 [-0.106;0.305]	0.112 [-0.125;0.319]	0.078 [-2.069;1.619]
DACT	cg23426156	RP11-136O12.2	-0.013 [-0.081;0.052]	0.111 [-0.104;0.315]	0.098 [-0.133;0.311]	-0.005 [-2.482;2.362]
DACT	cg23498922	STAU1	-0.013 [-0.083;0.058]	0.121 [-0.093;0.319]	0.108 [-0.125;0.317]	-0.005 [-2.701;1.810]
DACT	cg26252077	NA	0.017 [-0.055;0.095]	0.085 [-0.125;0.285]	0.102 [-0.131;0.311]	0.128 [-1.465;3.661]
DACT	cg26369382	TFR2	0.001 [-0.079;0.084]	0.093 [-0.120;0.297]	0.094 [-0.139;0.308]	0.075 [-2.531;2.880]
DACT	cg26795312	RP5-1047A19.6	0.014 [-0.042;0.076]	0.101 [-0.114;0.307]	0.115 [-0.116;0.323]	0.090 [-1.072;1.794]
DACT	cg26851984*	RP11-772E11.1	0.139 [0.050;0.242]	-0.025 [-0.226;0.182]	0.114 [-0.124;0.328]	0.811 [-7.782;8.513]
HIMA	cg17992705*	ATXN2L	-0.108 [-0.193;-0.041]	0.217 [0.017;0.397]	0.109 [-0.102;0.315]	-0.601 [-11.383;14.469]
ii) Family history of allergic disease (at least one parent allergic)
DACT	cg00391067*	MORN2	0.034 [0.001;0.081]	0.124 [0.003;0.245]	0.158 [0.032;0.275]	0.206 [-0.042;0.742]
DACT	cg00673191*	DOPEY2	0.040 [0.000;0.095]	0.126 [0.019;0.239]	0.166 [0.047;0.275]	0.239 [-0.011;0.699]
DACT	cg00944309*	ELOVL7	0.040 [0.005;0.087]	0.119 [-0.001;0.239]	0.158 [0.032;0.276]	0.244 [0.008;0.805]
DACT	cg01280180*	NME9	0.035 [0.002;0.083]	0.130 [0.012;0.248]	0.166 [0.042;0.281]	0.207 [-0.001;0.692]
DACT	cg01330991	NA	0.024 [-0.001;0.061]	0.133 [0.012;0.254]	0.157 [0.034;0.276]	0.138 [-0.031;0.576]
DACT	cg01893068*	NA	0.030 [0.002;0.073]	0.134 [0.015;0.254]	0.164 [0.039;0.283]	0.178 [-0.009;0.636]
DACT	cg02359181	GPI	0.032 [-0.003;0.079]	0.134 [0.018;0.249]	0.166 [0.043;0.284]	0.188 [-0.048;0.613]
DACT	cg02640489	TMBIM1	-0.040 [-0.093;0.001]	0.124 [0.020;0.235]	0.084 [-0.043;0.206]	-0.350 [-7.246;3.716]
DACT	cg05942111	NA	0.021 [-0.002;0.058]	0.134 [0.015;0.256]	0.155 [0.032;0.273]	0.124 [-0.037;0.548]
DACT	cg06070625*	MITF	0.031 [0.001;0.075]	0.131 [0.011;0.251]	0.162 [0.035;0.282]	0.183 [-0.010;0.663]
DACT	cg06597413	AP000439.2	0.027 [-0.001;0.071]	0.135 [0.015;0.254]	0.162 [0.038;0.282]	0.154 [-0.033;0.589]
DACT	cg06736444	SRRM2-AS1	-0.024 [-0.066;0.004]	0.157 [0.035;0.273]	0.133 [0.011;0.257]	-0.154 [-1.705;0.143]
DACT	cg07386061	NISCH	-0.022 [-0.058;0.002]	0.160 [0.037;0.277]	0.138 [0.013;0.263]	-0.141 [-1.169;0.069]
DACT	cg07757885	RP11-317O24.2	0.027 [-0.006;0.066]	0.108 [-0.007;0.224]	0.135 [0.013;0.257]	0.198 [-0.112;0.946]
DACT	cg07800658*	RAB20	0.028 [0.001;0.070]	0.123 [0.001;0.247]	0.151 [0.027;0.272]	0.175 [-0.014;0.741]
DACT	cg08124986*	NA	0.031 [0.003;0.073]	0.127 [0.009;0.249]	0.158 [0.035;0.276]	0.187 [-0.002;0.669]
DACT	cg08189198	RP11-286O18.1	-0.028 [-0.071;0.003]	0.137 [0.023;0.251]	0.109 [-0.015;0.229]	-0.203 [-2.472;1.686]
DACT	cg08850169*	NDUFS2	-0.043 [-0.095;-0.003]	0.125 [0.018;0.237]	0.082 [-0.037;0.207]	-0.369 [-5.967;6.664]
DACT	cg09335712*	TEX2	0.034 [0.005;0.077]	0.116 [-0.008;0.237]	0.150 [0.027;0.269]	0.220 [0.019;0.858]
DACT	cg09377531	NA	0.023 [-0.002;0.063]	0.130 [0.008;0.252]	0.153 [0.028;0.275]	0.143 [-0.033;0.620]
DACT	cg10092935*	RP11-402F9.3	0.029 [0.002;0.070]	0.126 [0.001;0.249]	0.155 [0.028;0.275]	0.178 [-0.005;0.715]
DACT	cg10257332*	DHX30	0.039 [0.004;0.086]	0.127 [0.012;0.242]	0.165 [0.042;0.282]	0.228 [0.021;0.725]
DACT	cg10398455*	NA	0.033 [0.004;0.077]	0.115 [-0.008;0.236]	0.148 [0.025;0.268]	0.218 [0.011;0.889]
DACT	cg11385906*	INTS9	0.033 [0.001;0.077]	0.139 [0.023;0.256]	0.172 [0.045;0.288]	0.184 [-0.004;0.587]
DACT	cg11905488*	CLEC12A	0.046 [0.003;0.102]	0.126 [0.025;0.229]	0.172 [0.057;0.276]	0.263 [0.012;0.678]
DACT	cg12444450	ZSWIM5	0.023 [-0.009;0.066]	0.136 [0.017;0.253]	0.159 [0.035;0.277]	0.140 [-0.117;0.561]
DACT	cg12981272*	RP11-259K5.2	0.049 [0.003;0.108]	0.112 [-0.002;0.234]	0.161 [0.039;0.272]	0.300 [0.000;0.955]
DACT	cg13550410*	KIAA0319L	-0.045 [-0.100;-0.002]	0.119 [0.017;0.227]	0.074 [-0.051;0.196]	-0.407 [-7.252;7.043]
DACT	cg14889653	TOLLIP	-0.025 [-0.064;0.002]	0.158 [0.037;0.273]	0.133 [0.012;0.257]	-0.159 [-1.680;0.094]
DACT	cg14932313*	CTSG	-0.038 [-0.087;-0.002]	0.136 [0.023;0.246]	0.098 [-0.023;0.224]	-0.302 [-5.456;5.511]
DACT	cg15889424*	SNORA80	0.033 [0.002;0.080]	0.136 [0.020;0.252]	0.169 [0.047;0.284]	0.187 [-0.000;0.605]
DACT	cg15998761	MFSD6	0.025 [-0.001;0.064]	0.124 [0.005;0.245]	0.149 [0.027;0.267]	0.156 [-0.036;0.677]
DACT	cg17933300*	SCOC	0.032 [0.001;0.077]	0.134 [0.014;0.254]	0.165 [0.040;0.284]	0.184 [-0.010;0.644]
DACT	cg20314918	SCN2A	0.032 [-0.000;0.075]	0.118 [-0.004;0.239]	0.150 [0.026;0.267]	0.200 [-0.022;0.815]
DACT	cg20315954	PMP22	0.025 [-0.001;0.066]	0.127 [0.005;0.249]	0.152 [0.026;0.272]	0.154 [-0.029;0.672]
DACT	cg20923498*	NA	-0.045 [-0.095;-0.004]	0.140 [0.028;0.253]	0.095 [-0.030;0.219]	-0.375 [-3.892;3.811]
DACT	cg21422623*	ITPKB	-0.035 [-0.081;-0.001]	0.137 [0.023;0.255]	0.102 [-0.024;0.229]	-0.276 [-3.387;2.863]
DACT	cg21461856	MGAT3	0.023 [-0.003;0.062]	0.132 [0.009;0.254]	0.155 [0.028;0.276]	0.137 [-0.051;0.585]
DACT	cg22328837	NA	0.023 [-0.002;0.061]	0.140 [0.019;0.260]	0.163 [0.035;0.281]	0.130 [-0.038;0.541]
DACT	cg22503106	METRNL	0.033 [-0.004;0.081]	0.126 [0.005;0.247]	0.159 [0.034;0.278]	0.197 [-0.074;0.691]
DACT	cg23498922*	STAU1	0.032 [0.001;0.076]	0.118 [-0.001;0.237]	0.150 [0.025;0.270]	0.202 [-0.021;0.777]
DACT	cg23510807*	LFNG	-0.038 [-0.085;-0.002]	0.149 [0.032;0.262]	0.111 [-0.015;0.234]	-0.289 [-2.933;2.020]
DACT	cg24200501*	CYBRD1	0.028 [0.002;0.070]	0.124 [0.001;0.246]	0.153 [0.031;0.271]	0.177 [-0.002;0.733]
DACT	cg25420477*	AC016700.2	-0.055 [-0.112;-0.008]	0.144 [0.037;0.254]	0.089 [-0.039;0.209]	-0.487 [-6.428;5.190]
DACT	cg25488567*	RP1-93H18.6	0.033 [0.001;0.076]	0.127 [0.008;0.245]	0.160 [0.031;0.275]	0.197 [-0.011;0.695]
DACT	cg25529535	RBM17	-0.026 [-0.068;0.003]	0.135 [0.021;0.252]	0.110 [-0.018;0.230]	-0.186 [-2.038;1.789]
DACT	cg25843927*	AGPS	0.027 [0.001;0.067]	0.132 [0.010;0.252]	0.159 [0.035;0.277]	0.161 [-0.005;0.633]
DACT	cg26234644*	CTC-297N7.5	0.024 [0.000;0.062]	0.132 [0.013;0.253]	0.156 [0.035;0.272]	0.146 [-0.014;0.594]
DACT	cg26795312	RP5-1047A19.6	0.021 [-0.005;0.057]	0.131 [0.009;0.250]	0.152 [0.026;0.272]	0.128 [-0.079;0.581]
DACT	cg26851984	RP11-772E11.1	0.038 [-0.005;0.086]	0.129 [0.014;0.242]	0.167 [0.041;0.284]	0.221 [-0.068;0.669]
DACT	cg26953137*	MRPL45P2	0.026 [0.001;0.067]	0.135 [0.013;0.255]	0.161 [0.036;0.283]	0.151 [-0.016;0.584]
HIMA	cg11329030*	ATP6V1E1P1	0.095 [0.040;0.158]	0.079 [-0.025;0.193]	0.174 [0.059;0.280]	0.547 [0.218;1.349]
iii) PRS for any allergies
DACT	cg07948085*	RP5-1051H14.2	0.017 [0.002;0.038]	0.026 [-0.036;0.089]	0.043 [-0.022;0.107]	0.315 [-2.337;3.964]
DACT	cg09335712*	TEX2	0.020 [0.003;0.042]	0.018 [-0.043;0.080]	0.038 [-0.028;0.103]	0.372 [-3.022;6.390]
DACT	cg15998761*	MFSD6	0.018 [0.002;0.039]	0.027 [-0.033;0.090]	0.045 [-0.020;0.109]	0.312 [-2.349;2.799]
DACT	cg22503106*	METRNL	0.026 [0.004;0.054]	0.016 [-0.045;0.075]	0.042 [-0.023;0.105]	0.490 [-3.756;4.557]
DACT	cg22816343*	BNIP3L	0.022 [0.004;0.046]	0.022 [-0.042;0.084]	0.044 [-0.021;0.109]	0.408 [-3.340;3.637]
DACT	cg26369382	TFR2	0.017 [-0.004;0.042]	0.025 [-0.033;0.084]	0.042 [-0.024;0.105]	0.324 [-2.355;2.985]
HIMA	cg04684486*	SLC31A2	0.021 [0.004;0.042]	0.019 [-0.043;0.082]	0.039 [-0.026;0.103]	0.391 [-2.851;6.302]
B. DNAm at 10 and sensitization measured at 15 years
i) Maternal smoking during pregnancy
DACT	cg00390941	PDE6H	-0.022 [-0.112;0.062]	0.080 [-0.183;0.317]	0.058 [-0.218;0.302]	0.020 [-3.999;4.833]
DACT	cg02072495	ANXA2	0.000 [-0.075;0.081]	0.068 [-0.213;0.310]	0.068 [-0.218;0.320]	0.045 [-2.940;3.118]
DACT	cg02236679	WWOX	-0.047 [-0.137;0.023]	0.105 [-0.171;0.341]	0.057 [-0.226;0.305]	-0.099 [-7.868;4.799]
DACT	cg03727333	SGMS1	-0.063 [-0.162;0.015]	0.114 [-0.158;0.343]	0.052 [-0.220;0.298]	-0.127 [-7.274;8.746]
DACT	cg05184016	ZNF862	-0.049 [-0.158;0.049]	0.102 [-0.172;0.337]	0.053 [-0.226;0.305]	-0.031 [-5.339;7.889]
DACT	cg06647928	RN7SL814P	-0.042 [-0.136;0.045]	0.106 [-0.165;0.340]	0.064 [-0.213;0.309]	-0.055 [-6.547;4.960]
DACT	cg07781995	NA	-0.058 [-0.154;0.020]	0.103 [-0.165;0.333]	0.045 [-0.226;0.293]	-0.089 [-6.528;8.608]
DACT	cg08335767	HMGA1	-0.041 [-0.121;0.028]	0.107 [-0.173;0.342]	0.067 [-0.212;0.311]	-0.086 [-6.398;4.982]
DACT	cg13360526	NVL	-0.071 [-0.176;0.018]	0.126 [-0.157;0.359]	0.056 [-0.228;0.312]	-0.151 [-7.794;8.698]
DACT	cg13584531	MGAT4A	0.049 [-0.067;0.181]	0.012 [-0.205;0.223]	0.061 [-0.180;0.289]	0.321 [-3.905;5.301]
DACT	cg14556243	GAPVD1	-0.049 [-0.149;0.039]	0.103 [-0.165;0.330]	0.054 [-0.216;0.301]	-0.053 [-4.661;9.559]
DACT	cg16349667	C1orf174	-0.034 [-0.127;0.052]	0.089 [-0.189;0.334]	0.055 [-0.230;0.308]	-0.011 [-4.590;4.919]
DACT	cg17988187	DCTN1	-0.015 [-0.106;0.077]	0.070 [-0.202;0.309]	0.054 [-0.227;0.309]	0.045 [-3.245;4.352]
DACT	cg18011672	ASNSD1	-0.003 [-0.104;0.102]	0.069 [-0.181;0.290]	0.066 [-0.197;0.301]	0.074 [-3.517;3.847]
DACT	cg18460107	CLEC4C	-0.005 [-0.086;0.079]	0.081 [-0.194;0.323]	0.076 [-0.207;0.325]	0.035 [-2.849;3.646]
DACT	cg18906596	ANKFY1	-0.019 [-0.100;0.057]	0.079 [-0.198;0.320]	0.061 [-0.221;0.310]	0.005 [-4.515;2.508]
DACT	cg18981338	DHRS4-AS1	-0.029 [-0.113;0.050]	0.082 [-0.195;0.322]	0.053 [-0.223;0.305]	-0.006 [-4.392;3.887]
DACT	cg19702771	PRKG2	-0.047 [-0.143;0.037]	0.104 [-0.171;0.340]	0.057 [-0.223;0.308]	-0.072 [-6.070;6.069]
DACT	cg21887430	RP11-1149M3.2	-0.010 [-0.083;0.062]	0.080 [-0.203;0.326]	0.070 [-0.219;0.321]	0.010 [-3.118;2.634]
DACT	cg24576940	KCNH2	-0.097 [-0.222;0.010]	0.136 [-0.120;0.348]	0.038 [-0.223;0.289]	-0.171 [-9.651;11.503]
ii) Family history of allergic disease (at least one parent allergic)
DACT	cg02072495	ANXA2	-0.004 [-0.048;0.037]	0.167 [0.024;0.309]	0.163 [0.007;0.307]	-0.017 [-0.826;0.329]
DACT	cg02236679	WWOX	0.005 [-0.036;0.049]	0.153 [0.005;0.299]	0.158 [-0.000;0.307]	0.035 [-0.448;0.506]
DACT	cg03329755	NA	0.009 [-0.030;0.055]	0.158 [0.011;0.307]	0.168 [0.010;0.318]	0.053 [-0.478;0.410]
DACT	cg03727333	SGMS1	0.006 [-0.041;0.054]	0.142 [-0.003;0.292]	0.148 [-0.008;0.296]	0.042 [-0.644;0.652]
DACT	cg05184016	ZNF862	0.030 [-0.021;0.093]	0.134 [-0.009;0.283]	0.163 [0.005;0.311]	0.173 [-0.336;0.766]
DACT	cg06647928	RN7SL814P	0.007 [-0.040;0.055]	0.158 [0.011;0.301]	0.165 [0.005;0.314]	0.046 [-0.659;0.494]
DACT	cg08335767	HMGA1	0.005 [-0.034;0.046]	0.146 [0.002;0.291]	0.150 [-0.003;0.294]	0.033 [-0.460;0.539]
DACT	cg13360526	NVL	0.013 [-0.033;0.063]	0.153 [0.004;0.302]	0.167 [0.006;0.315]	0.076 [-0.430;0.532]
DACT	cg13584531	MGAT4A	-0.044 [-0.115;0.019]	0.143 [0.035;0.254]	0.099 [-0.037;0.222]	-0.322 [-5.704;6.282]
DACT	cg14556243	GAPVD1	-0.005 [-0.052;0.041]	0.154 [0.012;0.300]	0.149 [-0.009;0.295]	-0.016 [-1.027;0.693]
DACT	cg15338967	LINC00462	0.000 [-0.044;0.046]	0.171 [0.024;0.317]	0.172 [0.013;0.318]	0.004 [-0.708;0.335]
DACT	cg15773890	RBM24	-0.008 [-0.059;0.039]	0.159 [0.022;0.294]	0.151 [-0.000;0.290]	-0.034 [-0.895;0.562]
DACT	cg17988187	DCTN1	0.033 [-0.012;0.090]	0.142 [-0.002;0.289]	0.175 [0.019;0.324]	0.175 [-0.220;0.699]
DACT	cg18011672	ASNSD1	-0.035 [-0.096;0.016]	0.150 [0.019;0.283]	0.115 [-0.031;0.250]	-0.228 [-4.081;2.168]
DACT	cg23525708	KIAA0247	0.001 [-0.040;0.042]	0.163 [0.018;0.308]	0.164 [0.007;0.310]	0.006 [-0.615;0.358]
DACT	cg23534301	RP11-82O19.1	0.008 [-0.033;0.051]	0.151 [0.004;0.297]	0.159 [0.001;0.307]	0.047 [-0.479;0.491]
DACT	cg24576940	KCNH2	0.013 [-0.045;0.072]	0.150 [0.010;0.296]	0.163 [0.004;0.310]	0.078 [-0.797;0.573]
DACT	cg26426690	CPEB3	-0.011 [-0.053;0.024]	0.164 [0.015;0.309]	0.153 [-0.003;0.301]	-0.050 [-0.860;0.455]
DACT	cg26865494	DOCK1	-0.003 [-0.044;0.038]	0.165 [0.016;0.311]	0.162 [0.003;0.312]	-0.009 [-0.718;0.387]
HIMA	cg12724894*	DIP2C	-0.059 [-0.120;-0.003]	0.207 [0.054;0.347]	0.148 [-0.003;0.298]	-0.362 [-3.013;1.043]
iii) PRS for any allergies
DACT	cg01901579	DICER1	0.000 [-0.027;0.029]	0.111 [0.030;0.184]	0.111 [0.024;0.193]	0.003 [-0.487;0.251]
DACT	cg06647928	RN7SL814P	0.009 [-0.016;0.038]	0.097 [0.016;0.173]	0.107 [0.021;0.189]	0.089 [-0.243;0.432]
DACT	cg07781995	NA	0.007 [-0.015;0.033]	0.104 [0.017;0.182]	0.111 [0.025;0.191]	0.063 [-0.230;0.335]
DACT	cg13360526	NVL	0.018 [-0.011;0.051]	0.088 [0.006;0.161]	0.106 [0.020;0.186]	0.172 [-0.160;0.639]
DACT	cg13584531	MGAT4A	0.025 [-0.010;0.064]	0.063 [-0.000;0.128]	0.088 [0.017;0.160]	0.292 [-0.220;0.872]
DACT	cg15773890	RBM24	0.020 [-0.009;0.054]	0.078 [0.004;0.148]	0.098 [0.019;0.175]	0.200 [-0.166;0.709]
DACT	cg16349667	C1orf174	0.011 [-0.013;0.041]	0.098 [0.017;0.172]	0.110 [0.023;0.189]	0.100 [-0.196;0.405]
DACT	cg17988187*	DCTN1	0.030 [0.003;0.065]	0.080 [-0.000;0.155]	0.109 [0.022;0.190]	0.271 [0.029;0.941]
DACT	cg21887430	RP11-1149M3.2	0.018 [-0.002;0.047]	0.089 [0.009;0.163]	0.108 [0.020;0.188]	0.169 [-0.037;0.586]
DACT	cg24576940*	KCNH2	0.027 [0.000;0.061]	0.080 [0.001;0.153]	0.108 [0.025;0.187]	0.255 [-0.009;0.851]
HIMA	cg03389164	ASB2	0.026 [-0.001;0.059]	0.071 [-0.019;0.159]	0.097 [0.015;0.181]	0.267 [-0.033;1.341]
HIMA	cg14095744	RP4-751H13.7	-0.016 [-0.045;0.013]	0.110 [0.018;0.196]	0.095 [0.009;0.177]	-0.156 [-1.121;0.351]
HIMA	cg19310430*	C11orf45	0.063 [0.026;0.105]	0.036 [-0.036;0.111]	0.099 [0.019;0.179]	0.632 [0.208;1.910]

## Sheet: S8_HIMA_CpGs
Table S8: Results of HIMA-identified CpGs in follow-up causal mediation analysis. Models are adjusted according to the DAGs presented in Figures S2-S9. *No mQTLs from Gaunt et al. were matched to the respective CpGs.
HMA Method	Mediator [CpG (UCSC/nearest gene)]	Indirect Effect [95%-CI]	Direct Effect [95%-CI]	Total Effect [95%-CI]	Prop.Med [95%-CI]	mQTL (Hawe*)
A. DNAm at 6 and sensitization measured at 10 years
i) Maternal smoking during pregnancy
HIMA	cg17992705 (ATXN2L - ExonBnd)	-0.108 [-0.193;-0.041]	0.217 [0.017;0.397]	0.109 [-0.102;0.315]	-0.601 [-11.384;14.469]
ii) Family history of allergic disease (both parents allergic)
HIMA	cg11329030 (/ATP6V1E1P1)	0.095 [0.040;0.158]	0.079 [-0.025;0.193]	0.174 [0.060;0.280]	0.547 [0.218;1.349]
iii) PRS for any allergies
HIMA	cg04684486 (SLC31A2 - TSS200)	0.020 [0.004;0.042]	0.019 [-0.043;0.082]	0.040 [-0.026;0.103]	0.390 [-2.851;6.302]
B. DNAm at 10 and sensitization measured at 15 years
ii) Family history of allergic disease (both parents allergic)
HIMA	cg12724894 (DIP2C - Body)	-0.059 [-0.120;-0.003]	0.207 [0.054;0.347]	0.148 [-0.004;0.298]	-0.362 [-3.013;1.043]
iii) PRS for any allergies
HIMA	cg19310430 (C11orf45 - 5'UTR)	0.063 [0.026;0.105]	0.036 [-0.036;0.110]	0.099 [0.019;0.179]	0.632 [0.208;1.910]
HIMA	cg03389164 (ASB2 - TSS200)	0.026 [-0.001;0.059]	0.071 [-0.019;0.159]	0.097 [0.015;0.181]	0.267 [-0.033;1.341]
HIMA	cg14095744 (ZNF862/RP4-751H13.7 - Body)	-0.016 [-0.045;0.013]	0.110 [0.018;0.196]	0.095 [0.009;0.177]	-0.156 [-1.121;0.350]	57

## Sheet: S9_H1_CpGmodels_Sens
Table S9: Results from investigating hypothesis (1) for single CpGs - SENSITIVITY ANALYSIS: Aeroallergen sensitization is mediated through changes in DNAm.Listed CpGs were identified by either DACT (90 CpGs) or HIMA (7 CpGs) as potential mediators before conducting the causal mediation analyses. Presented effect estimates and their 95% confidence intervals (CI) are displayed for the two time wind…
Method	Mediator	Nearest Gene	Indirect Effect [95%-CI]	Direct Effect [95%-CI]	Total Effect [95%-CI]	Prop.Med [95%-CI]
A. DNAm at 6 and sensitization measured at 10 years
i) Maternal smoking during pregnancy
DACT	cg00944309	ELOVL7	0.040 [-0.015;0.109]	0.073 [-0.142;0.284]	0.113 [-0.106;0.330]	0.231 [-3.152;2.602]
DACT	cg02359181	GPI	0.033 [-0.023;0.102]	0.074 [-0.137;0.281]	0.107 [-0.109;0.323]	0.199 [-2.532;2.572]
DACT	cg03582047	GLP2R	0.021 [-0.029;0.083]	0.090 [-0.117;0.300]	0.111 [-0.108;0.324]	0.118 [-1.634;2.045]
DACT	cg05502349	MPP2	0.023 [-0.034;0.087]	0.097 [-0.118;0.305]	0.120 [-0.099;0.339]	0.133 [-2.520;2.855]
DACT	cg06040872	CCL18	0.019 [-0.046;0.090]	0.094 [-0.116;0.302]	0.113 [-0.105;0.334]	0.124 [-2.282;2.350]
DACT	cg07757885	RP11-317O24.2	0.006 [-0.052;0.074]	0.098 [-0.118;0.312]	0.105 [-0.121;0.325]	0.053 [-2.406;1.844]
DACT	cg08404225	IL5RA	-0.007 [-0.070;0.050]	0.121 [-0.089;0.330]	0.114 [-0.101;0.332]	0.006 [-2.330;3.078]
DACT	cg09335712	TEX2	0.051 [-0.001;0.122]	0.068 [-0.150;0.283]	0.119 [-0.103;0.337]	0.293 [-4.138;3.684]
DACT	cg09705784	DNAH17	0.010 [-0.044;0.069]	0.105 [-0.102;0.316]	0.115 [-0.105;0.330]	0.073 [-2.568;2.306]
DACT	cg11045198	RN7SKP211	0.025 [-0.029;0.091]	0.096 [-0.117;0.305]	0.120 [-0.100;0.336]	0.137 [-2.123;2.804]
DACT	cg15998761*	MFSD6	0.065 [0.009;0.140]	0.049 [-0.168;0.263]	0.114 [-0.105;0.331]	0.380 [-5.962;4.621]
DACT	cg22503106	METRNL	0.016 [-0.047;0.083]	0.108 [-0.098;0.314]	0.124 [-0.092;0.343]	0.106 [-2.131;3.109]
DACT	cg23426156	RP11-136O12.2	-0.005 [-0.064;0.049]	0.112 [-0.100;0.327]	0.107 [-0.112;0.329]	0.011 [-1.990;2.665]
DACT	cg23498922	STAU1	-0.013 [-0.075;0.043]	0.123 [-0.085;0.334]	0.109 [-0.109;0.329]	-0.024 [-2.622;3.465]
DACT	cg26252077	NA	0.026 [-0.031;0.094]	0.086 [-0.122;0.291]	0.112 [-0.103;0.329]	0.154 [-2.155;2.503]
DACT	cg26369382	TFR2	0.010 [-0.066;0.085]	0.094 [-0.118;0.307]	0.104 [-0.119;0.330]	0.103 [-3.202;3.159]
DACT	cg26795312	RP5-1047A19.6	0.010 [-0.047;0.069]	0.101 [-0.109;0.311]	0.111 [-0.107;0.329]	0.075 [-2.034;2.371]
DACT	cg26851984*	RP11-772E11.1	0.139 [0.058;0.237]	-0.024 [-0.232;0.190]	0.115 [-0.104;0.337]	0.876 [-10.291;14.326]
HIMA	cg17992705*	ATXN2L	-0.110 [-0.191;-0.041]	0.220 [0.019;0.410]	0.110 [-0.107;0.319]	-0.637 [-14.958;5.917]
ii) Family history of allergic disease (at least one parent allergic)
DACT	cg00391067	MORN2	0.018 [-0.002;0.046]	0.122 [-0.006;0.242]	0.140 [0.008;0.257]	0.114 [-0.044;0.825]
DACT	cg00673191	DOPEY2	-0.002 [-0.026;0.019]	0.141 [0.007;0.256]	0.138 [0.005;0.256]	-0.014 [-0.498;0.201]
DACT	cg00944309*	ELOVL7	0.028 [0.000;0.065]	0.117 [-0.014;0.234]	0.145 [0.013;0.259]	0.182 [-0.033;0.986]
DACT	cg01280180	NME9	0.011 [-0.008;0.036]	0.132 [0.002;0.249]	0.142 [0.010;0.260]	0.063 [-0.113;0.442]
DACT	cg01330991	NA	0.013 [-0.011;0.043]	0.132 [-0.004;0.248]	0.144 [0.011;0.261]	0.077 [-0.162;0.503]
DACT	cg01893068	NA	0.010 [-0.014;0.040]	0.133 [0.002;0.250]	0.143 [0.009;0.260]	0.060 [-0.221;0.473]
DACT	cg02359181	GPI	0.012 [-0.020;0.047]	0.134 [0.005;0.247]	0.146 [0.013;0.262]	0.073 [-0.269;0.520]
DACT	cg02640489	TMBIM1	-0.001 [-0.026;0.024]	0.142 [0.006;0.255]	0.140 [0.006;0.255]	-0.007 [-0.474;0.282]
DACT	cg05942111	NA	0.008 [-0.013;0.033]	0.133 [-0.001;0.251]	0.141 [0.006;0.258]	0.043 [-0.208;0.404]
DACT	cg06070625	MITF	0.016 [-0.007;0.048]	0.128 [-0.004;0.246]	0.144 [0.012;0.260]	0.100 [-0.090;0.670]
DACT	cg06597413	AP000439.2	0.007 [-0.014;0.033]	0.134 [0.003;0.248]	0.141 [0.007;0.257]	0.039 [-0.241;0.348]
DACT	cg06736444	SRRM2-AS1	-0.014 [-0.044;0.012]	0.156 [0.022;0.269]	0.143 [0.010;0.258]	-0.082 [-1.073;0.128]
DACT	cg07386061	NISCH	-0.016 [-0.046;0.004]	0.158 [0.021;0.271]	0.141 [0.008;0.258]	-0.099 [-0.986;0.069]
DACT	cg07757885*	RP11-317O24.2	0.042 [0.008;0.088]	0.109 [-0.023;0.221]	0.151 [0.014;0.268]	0.269 [0.015;1.180]
DACT	cg07800658*	RAB20	0.022 [0.001;0.055]	0.120 [-0.012;0.240]	0.142 [0.005;0.259]	0.140 [-0.029;0.852]
DACT	cg08124986	NA	0.015 [-0.008;0.046]	0.127 [-0.006;0.244]	0.142 [0.008;0.258]	0.097 [-0.128;0.678]
DACT	cg08189198	RP11-286O18.1	-0.003 [-0.027;0.019]	0.144 [0.008;0.256]	0.141 [0.006;0.255]	-0.020 [-0.503;0.233]
DACT	cg08850169	NDUFS2	0.003 [-0.022;0.031]	0.141 [0.012;0.256]	0.145 [0.012;0.263]	0.024 [-0.294;0.345]
DACT	cg09335712*	TEX2	0.027 [0.001;0.062]	0.113 [-0.020;0.233]	0.140 [0.005;0.256]	0.173 [-0.043;0.958]
DACT	cg09377531	NA	0.016 [-0.006;0.046]	0.127 [-0.007;0.244]	0.143 [0.010;0.259]	0.099 [-0.099;0.695]
DACT	cg10092935	RP11-402F9.3	0.018 [-0.003;0.048]	0.123 [-0.006;0.243]	0.141 [0.006;0.257]	0.113 [-0.047;0.777]
DACT	cg10257332	DHX30	0.012 [-0.012;0.043]	0.129 [-0.003;0.246]	0.141 [0.007;0.257]	0.073 [-0.177;0.554]
DACT	cg10398455*	NA	0.025 [0.001;0.059]	0.112 [-0.017;0.232]	0.136 [0.004;0.252]	0.161 [-0.057;0.950]
DACT	cg11385906	INTS9	0.008 [-0.021;0.040]	0.140 [0.005;0.254]	0.148 [0.016;0.264]	0.047 [-0.271;0.414]
DACT	cg11905488	CLEC12A	-0.004 [-0.031;0.020]	0.149 [0.015;0.265]	0.145 [0.010;0.262]	-0.025 [-0.565;0.195]
DACT	cg12444450	ZSWIM5	0.001 [-0.031;0.032]	0.136 [0.002;0.250]	0.136 [0.002;0.252]	0.002 [-0.737;0.398]
DACT	cg12981272	RP11-259K5.2	0.019 [-0.001;0.050]	0.118 [-0.015;0.240]	0.137 [0.003;0.255]	0.120 [-0.063;0.879]
DACT	cg13550410	KIAA0319L	0.003 [-0.023;0.033]	0.138 [0.002;0.252]	0.142 [0.007;0.256]	0.017 [-0.383;0.363]
DACT	cg14889653	TOLLIP	-0.012 [-0.041;0.011]	0.158 [0.021;0.271]	0.146 [0.013;0.261]	-0.074 [-0.839;0.112]
DACT	cg14932313	CTSG	-0.004 [-0.028;0.016]	0.146 [0.016;0.261]	0.141 [0.007;0.260]	-0.021 [-0.397;0.177]
DACT	cg15889424	SNORA80	0.003 [-0.021;0.029]	0.140 [0.005;0.255]	0.144 [0.011;0.260]	0.018 [-0.379;0.321]
DACT	cg15998761	MFSD6	0.017 [-0.009;0.050]	0.122 [-0.009;0.240]	0.139 [0.005;0.254]	0.107 [-0.159;0.697]
DACT	cg17933300	SCOC	0.009 [-0.012;0.035]	0.133 [0.002;0.251]	0.142 [0.008;0.258]	0.051 [-0.193;0.432]
DACT	cg20314918	SCN2A	0.020 [-0.001;0.051]	0.117 [-0.012;0.238]	0.136 [0.003;0.253]	0.127 [-0.055;0.817]
DACT	cg20315954	PMP22	0.016 [-0.003;0.046]	0.124 [-0.008;0.243]	0.140 [0.007;0.256]	0.102 [-0.068;0.708]
DACT	cg20923498	NA	-0.012 [-0.039;0.010]	0.153 [0.015;0.265]	0.141 [0.006;0.257]	-0.074 [-0.834;0.158]
DACT	cg21422623	ITPKB	-0.007 [-0.031;0.014]	0.144 [0.007;0.258]	0.137 [0.004;0.253]	-0.040 [-0.637;0.222]
DACT	cg21461856	MGAT3	0.013 [-0.012;0.045]	0.129 [-0.005;0.246]	0.142 [0.007;0.259]	0.081 [-0.195;0.557]
DACT	cg22328837	NA	0.004 [-0.017;0.027]	0.139 [0.004;0.256]	0.143 [0.009;0.259]	0.016 [-0.296;0.286]
DACT	cg22503106	METRNL	0.019 [-0.012;0.057]	0.125 [-0.007;0.242]	0.145 [0.011;0.262]	0.122 [-0.149;0.758]
DACT	cg23498922	STAU1	0.023 [-0.003;0.057]	0.116 [-0.012;0.233]	0.139 [0.006;0.255]	0.151 [-0.114;0.866]
DACT	cg23510807	LFNG	-0.014 [-0.041;0.005]	0.155 [0.017;0.267]	0.141 [0.006;0.255]	-0.082 [-0.828;0.070]
DACT	cg24200501	CYBRD1	0.014 [-0.006;0.041]	0.122 [-0.007;0.241]	0.136 [0.003;0.253]	0.085 [-0.101;0.681]
DACT	cg25420477	AC016700.2	-0.023 [-0.055;0.000]	0.162 [0.023;0.277]	0.139 [0.005;0.256]	-0.145 [-1.324;0.068]
DACT	cg25488567	RP1-93H18.6	0.015 [-0.011;0.046]	0.126 [-0.005;0.241]	0.140 [0.007;0.257]	0.095 [-0.198;0.649]
DACT	cg25529535	RBM17	-0.000 [-0.023;0.023]	0.141 [0.005;0.255]	0.141 [0.005;0.256]	-0.003 [-0.445;0.290]
DACT	cg25843927	AGPS	0.012 [-0.007;0.039]	0.129 [-0.002;0.246]	0.141 [0.008;0.257]	0.071 [-0.110;0.556]
DACT	cg26234644	CTC-297N7.5	0.013 [-0.006;0.041]	0.130 [-0.001;0.248]	0.143 [0.006;0.259]	0.075 [-0.099;0.552]
DACT	cg26795312	RP5-1047A19.6	0.017 [-0.011;0.051]	0.127 [-0.007;0.243]	0.144 [0.011;0.260]	0.107 [-0.145;0.660]
DACT	cg26851984	RP11-772E11.1	0.014 [-0.028;0.058]	0.128 [-0.002;0.238]	0.141 [0.009;0.255]	0.091 [-0.429;0.665]
DACT	cg26953137	MRPL45P2	0.010 [-0.013;0.038]	0.133 [-0.002;0.250]	0.143 [0.009;0.259]	0.057 [-0.205;0.458]
HIMA	cg11329030*	ATP6V1E1P1	0.054 [0.017;0.102]	0.088 [-0.045;0.209]	0.142 [0.009;0.258]	0.360 [0.059;2.096]
iii) PRS for any allergies
DACT	cg07948085	RP5-1051H14.2	0.013 [-0.001;0.031]	0.026 [-0.035;0.093]	0.039 [-0.025;0.105]	0.241 [-4.380;2.571]
DACT	cg09335712*	TEX2	0.017 [0.003;0.038]	0.018 [-0.043;0.083]	0.036 [-0.029;0.103]	0.344 [-5.115;4.129]
DACT	cg15998761	MFSD6	0.012 [-0.001;0.031]	0.028 [-0.032;0.094]	0.040 [-0.023;0.107]	0.224 [-3.382;2.966]
DACT	cg22503106*	METRNL	0.020 [0.003;0.043]	0.016 [-0.044;0.082]	0.036 [-0.025;0.104]	0.400 [-7.689;4.649]
DACT	cg22816343*	BNIP3L	0.017 [0.002;0.037]	0.022 [-0.040;0.088]	0.039 [-0.024;0.105]	0.335 [-4.853;4.446]
DACT	cg26369382	TFR2	0.015 [-0.005;0.037]	0.026 [-0.032;0.090]	0.040 [-0.023;0.108]	0.290 [-2.672;4.386]
HIMA	cg04684486*	SLC31A2	0.018 [0.002;0.038]	0.019 [-0.044;0.088]	0.037 [-0.026;0.103]	0.346 [-4.494;5.555]
B. DNAm at 10 and sensitization measured at 15 years
i) Maternal smoking during pregnancy
DACT	cg00390941	PDE6H	-0.011 [-0.088;0.056]	0.080 [-0.183;0.324]	0.069 [-0.195;0.315]	0.018 [-2.922;2.952]
DACT	cg02072495	ANXA2	0.006 [-0.072;0.084]	0.066 [-0.206;0.320]	0.073 [-0.198;0.335]	0.070 [-2.906;3.295]
DACT	cg02236679	WWOX	-0.035 [-0.122;0.028]	0.103 [-0.162;0.349]	0.067 [-0.196;0.317]	-0.053 [-3.962;4.026]
DACT	cg03727333	SGMS1	-0.048 [-0.140;0.014]	0.113 [-0.148;0.349]	0.065 [-0.194;0.311]	-0.109 [-5.249;6.070]
DACT	cg05184016	ZNF862	-0.031 [-0.124;0.039]	0.101 [-0.163;0.344]	0.070 [-0.199;0.325]	-0.022 [-3.445;6.435]
DACT	cg06647928	RN7SL814P	-0.039 [-0.136;0.036]	0.104 [-0.154;0.344]	0.065 [-0.197;0.312]	-0.044 [-4.544;4.063]
DACT	cg07781995	NA	-0.043 [-0.135;0.023]	0.101 [-0.154;0.339]	0.058 [-0.200;0.304]	-0.072 [-4.119;6.015]
DACT	cg08335767	HMGA1	-0.039 [-0.125;0.020]	0.108 [-0.162;0.353]	0.069 [-0.197;0.325]	-0.076 [-4.505;3.688]
DACT	cg13360526	NVL	-0.052 [-0.152;0.022]	0.125 [-0.143;0.365]	0.073 [-0.200;0.325]	-0.114 [-4.638;8.867]
DACT	cg13584531	MGAT4A	0.044 [-0.031;0.135]	0.013 [-0.241;0.268]	0.057 [-0.203;0.311]	0.196 [-5.167;5.084]
DACT	cg14556243	GAPVD1	-0.041 [-0.135;0.031]	0.102 [-0.157;0.339]	0.062 [-0.199;0.311]	-0.049 [-4.679;4.278]
DACT	cg16349667	C1orf174	-0.024 [-0.110;0.043]	0.088 [-0.184;0.338]	0.064 [-0.205;0.320]	-0.006 [-3.020;3.529]
DACT	cg17988187	DCTN1	0.002 [-0.074;0.078]	0.068 [-0.195;0.316]	0.070 [-0.193;0.328]	0.060 [-3.027;3.012]
DACT	cg18011672	ASNSD1	-0.009 [-0.090;0.059]	0.076 [-0.189;0.324]	0.066 [-0.196;0.322]	0.024 [-3.127;2.313]
DACT	cg18460107	CLEC4C	-0.002 [-0.077;0.069]	0.080 [-0.186;0.326]	0.079 [-0.191;0.334]	0.039 [-2.719;3.708]
DACT	cg18906596	ANKFY1	-0.010 [-0.085;0.055]	0.078 [-0.191;0.323]	0.068 [-0.197;0.319]	0.022 [-2.021;3.980]
DACT	cg18981338	DHRS4-AS1	-0.016 [-0.092;0.047]	0.081 [-0.186;0.332]	0.065 [-0.199;0.321]	-0.000 [-3.114;3.458]
DACT	cg19702771	PRKG2	-0.036 [-0.130;0.036]	0.102 [-0.164;0.345]	0.066 [-0.206;0.318]	-0.035 [-4.032;4.406]
DACT	cg21887430	RP11-1149M3.2	-0.005 [-0.079;0.061]	0.079 [-0.198;0.330]	0.074 [-0.198;0.333]	0.033 [-2.393;3.080]
DACT	cg24576940	KCNH2	-0.085 [-0.206;0.003]	0.136 [-0.108;0.361]	0.051 [-0.205;0.305]	-0.218 [-6.359;10.505]
ii) Family history of allergic disease (at least one parent allergic)
DACT	cg02072495	ANXA2	-0.014 [-0.064;0.029]	0.166 [0.017;0.297]	0.151 [-0.005;0.290]	-0.079 [-1.506;0.426]
DACT	cg02236679	WWOX	-0.002 [-0.045;0.037]	0.150 [0.003;0.283]	0.148 [-0.008;0.288]	-0.010 [-0.871;0.524]
DACT	cg03329755	NA	-0.005 [-0.046;0.032]	0.155 [0.005;0.291]	0.150 [-0.006;0.292]	-0.025 [-1.000;0.498]
DACT	cg03727333	SGMS1	0.008 [-0.034;0.050]	0.141 [-0.006;0.276]	0.148 [-0.005;0.288]	0.045 [-0.675;0.550]
DACT	cg05184016	ZNF862	0.012 [-0.034;0.057]	0.133 [-0.013;0.269]	0.145 [-0.010;0.284]	0.077 [-0.594;0.791]
DACT	cg06647928	RN7SL814P	-0.009 [-0.061;0.038]	0.155 [0.008;0.286]	0.146 [-0.011;0.284]	-0.047 [-1.415;0.711]
DACT	cg08335767	HMGA1	0.006 [-0.032;0.046]	0.147 [-0.003;0.285]	0.153 [-0.002;0.292]	0.033 [-0.612;0.448]
DACT	cg13360526	NVL	0.005 [-0.040;0.049]	0.151 [0.001;0.286]	0.156 [0.002;0.297]	0.031 [-0.665;0.485]
DACT	cg13584531	MGAT4A	-0.042 [-0.098;0.004]	0.187 [0.041;0.316]	0.145 [-0.012;0.282]	-0.250 [-2.759;2.008]
DACT	cg14556243	GAPVD1	-0.008 [-0.056;0.035]	0.153 [0.007;0.286]	0.145 [-0.012;0.285]	-0.040 [-1.427;0.643]
DACT	cg15338967	LINC00462	-0.016 [-0.062;0.022]	0.170 [0.020;0.306]	0.154 [-0.002;0.297]	-0.088 [-1.532;0.316]
DACT	cg15773890	RBM24	-0.023 [-0.067;0.010]	0.174 [0.021;0.313]	0.151 [0.001;0.291]	-0.127 [-1.967;0.199]
DACT	cg17988187	DCTN1	0.012 [-0.031;0.054]	0.140 [-0.008;0.274]	0.152 [-0.005;0.293]	0.071 [-0.505;0.687]
DACT	cg18011672	ASNSD1	-0.022 [-0.072;0.019]	0.168 [0.019;0.302]	0.146 [-0.013;0.285]	-0.126 [-1.634;1.309]
DACT	cg23525708	KIAA0247	-0.009 [-0.051;0.027]	0.163 [0.013;0.298]	0.154 [0.002;0.294]	-0.047 [-1.166;0.302]
DACT	cg23534301	RP11-82O19.1	-0.000 [-0.042;0.037]	0.150 [0.001;0.284]	0.149 [-0.006;0.290]	-0.001 [-0.821;0.412]
DACT	cg24576940	KCNH2	-0.007 [-0.063;0.043]	0.149 [0.003;0.281]	0.142 [-0.015;0.282]	-0.033 [-1.585;0.962]
DACT	cg26426690	CPEB3	-0.010 [-0.053;0.027]	0.163 [0.009;0.300]	0.153 [-0.003;0.293]	-0.055 [-1.170;0.408]
DACT	cg26865494	DOCK1	-0.013 [-0.055;0.023]	0.162 [0.011;0.297]	0.150 [-0.005;0.292]	-0.070 [-1.504;0.403]
HIMA	cg12724894*	DIP2C	-0.053 [-0.109;-0.008]	0.210 [0.047;0.352]	0.157 [0.002;0.301]	-0.301 [-3.125;0.102]
iii) PRS for any allergies
DACT	cg01901579	DICER1	-0.016 [-0.045;0.006]	0.112 [0.038;0.194]	0.096 [0.016;0.183]	-0.156 [-1.330;0.075]
DACT	cg06647928	RN7SL814P	-0.002 [-0.027;0.023]	0.097 [0.022;0.180]	0.096 [0.017;0.181]	-0.007 [-0.633;0.284]
DACT	cg07781995	NA	-0.005 [-0.027;0.014]	0.104 [0.028;0.188]	0.100 [0.020;0.189]	-0.037 [-0.574;0.166]
DACT	cg13360526	NVL	0.006 [-0.019;0.034]	0.089 [0.016;0.172]	0.095 [0.016;0.181]	0.069 [-0.464;0.434]
DACT	cg13584531	MGAT4A	0.013 [-0.011;0.043]	0.081 [0.005;0.162]	0.094 [0.016;0.182]	0.135 [-0.228;0.699]
DACT	cg15773890	RBM24	0.011 [-0.009;0.035]	0.089 [0.011;0.173]	0.100 [0.018;0.188]	0.098 [-0.167;0.504]
DACT	cg16349667	C1orf174	-0.006 [-0.030;0.015]	0.101 [0.025;0.185]	0.095 [0.015;0.181]	-0.046 [-0.799;0.187]
DACT	cg17988187	DCTN1	0.016 [-0.007;0.043]	0.081 [0.004;0.166]	0.097 [0.016;0.182]	0.161 [-0.108;0.698]
DACT	cg21887430	RP11-1149M3.2	0.009 [-0.011;0.033]	0.090 [0.013;0.173]	0.099 [0.020;0.185]	0.086 [-0.198;0.484]
DACT	cg24576940	KCNH2	0.013 [-0.011;0.043]	0.081 [0.008;0.162]	0.094 [0.017;0.179]	0.128 [-0.228;0.646]
HIMA	cg03389164	ASB2	0.025 [-0.000;0.056]	0.071 [-0.009;0.162]	0.096 [0.018;0.181]	0.255 [-0.037;1.111]
HIMA	cg14095744	RP4-751H13.7	-0.014 [-0.044;0.012]	0.111 [0.027;0.198]	0.097 [0.019;0.184]	-0.129 [-0.971;0.187]
HIMA	cg19310430*	C11orf45	0.056 [0.021;0.098]	0.039 [-0.039;0.122]	0.095 [0.014;0.182]	0.600 [0.194;2.528]

## Sheet: S10_H1_CpGmodels_Non-Sensitized
Table S10: Results from investigating hypothesis (1) for single CpGs in non-sensitized populations at baseline: Aeroallergen sensitization is mediated through changes in DNAm. Listed CpGs were identified by either DACT (90 CpGs) or HIMA (7 CpGs) as potential mediators before conducting the causal mediation analyses. The exclusion of sensitized individuals prevents potetnially wrong inclusions bas…
Method	Mediator	Nearest Gene	Indirect Effect [95%-CI]	Direct Effect [95%-CI]	Total Effect [95%-CI]	Prop.Med [95%-CI]
A. DNAm at 6 and sensitization measured at 10 years
i) Maternal smoking during pregnancy
DACT	cg00944309	ELOVL7	0.013 [-0.022;0.077]	-0.081 [-0.262;0.243]	-0.068 [-0.252;0.252]	-0.015 [-1.435;1.288]
DACT	cg02359181	GPI	0.022 [-0.032;0.106]	-0.091 [-0.268;0.213]	-0.070 [-0.254;0.238]	-0.039 [-2.158;2.246]
DACT	cg03582047	GLP2R	-0.002 [-0.055;0.059]	-0.071 [-0.260;0.232]	-0.073 [-0.259;0.241]	0.027 [-1.249;2.356]
DACT	cg05502349	MPP2	-0.016 [-0.092;0.053]	-0.052 [-0.243;0.254]	-0.069 [-0.260;0.238]	0.077 [-2.011;2.707]
DACT	cg06040872	CCL18	-0.003 [-0.065;0.061]	-0.071 [-0.256;0.248]	-0.073 [-0.257;0.250]	0.019 [-1.453;1.921]
DACT	cg07757885	RP11-317O24.2	-0.005 [-0.052;0.038]	-0.070 [-0.255;0.252]	-0.075 [-0.258;0.252]	0.017 [-1.118;1.393]
DACT	cg08404225	IL5RA	0.004 [-0.050;0.069]	-0.078 [-0.257;0.239]	-0.074 [-0.255;0.234]	0.002 [-1.582;1.560]
DACT	cg09335712	TEX2	0.012 [-0.030;0.074]	-0.084 [-0.266;0.236]	-0.072 [-0.253;0.257]	-0.024 [-1.331;1.369]
DACT	cg09705784	DNAH17	-0.001 [-0.037;0.036]	-0.066 [-0.252;0.253]	-0.067 [-0.252;0.253]	0.004 [-0.814;0.854]
DACT	cg11045198	RN7SKP211	0.000 [-0.060;0.074]	-0.073 [-0.253;0.240]	-0.073 [-0.255;0.239]	0.016 [-2.272;1.725]
DACT	cg15998761	MFSD6	0.009 [-0.021;0.058]	-0.077 [-0.258;0.250]	-0.068 [-0.252;0.253]	-0.009 [-1.265;1.000]
DACT	cg22503106	METRNL	-0.005 [-0.047;0.031]	-0.061 [-0.249;0.259]	-0.066 [-0.252;0.257]	0.009 [-1.031;1.026]
DACT	cg23426156	RP11-136O12.2	-0.019 [-0.086;0.033]	-0.040 [-0.239;0.278]	-0.059 [-0.253;0.258]	0.060 [-2.988;2.413]
DACT	cg23498922	STAU1	0.003 [-0.035;0.057]	-0.069 [-0.254;0.254]	-0.066 [-0.252;0.257]	-0.000 [-1.089;1.039]
DACT	cg26252077	NA	0.003 [-0.034;0.054]	-0.066 [-0.252;0.254]	-0.063 [-0.249;0.253]	0.000 [-0.898;1.139]
DACT	cg26369382	TFR2	0.002 [-0.069;0.085]	-0.052 [-0.245;0.261]	-0.050 [-0.248;0.265]	0.026 [-2.495;2.408]
DACT	cg26795312	RP5-1047A19.6	-0.010 [-0.058;0.027]	-0.051 [-0.243;0.272]	-0.061 [-0.250;0.261]	0.023 [-1.405;1.517]
DACT	cg26851984*	RP11-772E11.1	0.077 [0.002;0.202]	-0.121 [-0.297;0.165]	-0.044 [-0.245;0.269]	-0.226 [-6.664;7.675]
HIMA	cg17992705*	ATXN2L	-0.103 [-0.205;-0.026]	0.031 [-0.187;0.348]	-0.073 [-0.257;0.244]	0.494 [-7.592;9.931]
ii) Family history of allergic disease (at least one parent allergic)
DACT	cg00391067	MORN2	-0.005 [-0.039;0.029]	0.025 [-0.103;0.157]	0.021 [-0.112;0.150]	-0.011 [-2.807;1.975]
DACT	cg00673191	DOPEY2	0.011 [-0.038;0.070]	0.022 [-0.106;0.147]	0.033 [-0.107;0.167]	0.109 [-3.652;3.335]
DACT	cg00944309	ELOVL7	0.005 [-0.011;0.029]	0.022 [-0.108;0.152]	0.026 [-0.105;0.157]	0.020 [-1.011;1.568]
DACT	cg01280180	NME9	0.005 [-0.024;0.040]	0.024 [-0.108;0.153]	0.029 [-0.103;0.164]	0.039 [-1.841;2.191]
DACT	cg01330991	NA	0.002 [-0.012;0.023]	0.023 [-0.108;0.153]	0.026 [-0.106;0.158]	0.007 [-0.939;0.867]
DACT	cg01893068	NA	0.016 [-0.006;0.054]	0.025 [-0.103;0.151]	0.041 [-0.094;0.168]	0.147 [-2.962;3.619]
DACT	cg02359181	GPI	-0.000 [-0.032;0.031]	0.041 [-0.087;0.167]	0.040 [-0.093;0.165]	0.013 [-2.191;2.116]
DACT	cg02640489	TMBIM1	-0.024 [-0.089;0.031]	0.026 [-0.100;0.150]	0.002 [-0.137;0.138]	0.077 [-5.324;5.154]
DACT	cg05942111	NA	0.006 [-0.014;0.035]	0.023 [-0.108;0.153]	0.029 [-0.103;0.159]	0.029 [-1.738;1.538]
DACT	cg06070625	MITF	0.002 [-0.018;0.025]	0.029 [-0.103;0.158]	0.031 [-0.102;0.160]	0.012 [-1.354;1.107]
DACT	cg06597413	AP000439.2	0.001 [-0.018;0.023]	0.023 [-0.106;0.153]	0.024 [-0.108;0.156]	0.006 [-1.159;1.015]
DACT	cg06736444	SRRM2-AS1	-0.017 [-0.060;0.018]	0.032 [-0.101;0.159]	0.015 [-0.119;0.146]	-0.035 [-4.998;4.834]
DACT	cg07386061	NISCH	-0.034 [-0.083;0.006]	0.048 [-0.082;0.182]	0.014 [-0.121;0.145]	-0.160 [-7.829;9.733]
DACT	cg07757885	RP11-317O24.2	0.011 [-0.010;0.043]	0.008 [-0.123;0.129]	0.019 [-0.111;0.151]	0.050 [-2.018;3.156]
DACT	cg07800658	RAB20	0.006 [-0.010;0.032]	0.021 [-0.110;0.152]	0.027 [-0.104;0.158]	0.022 [-1.197;1.370]
DACT	cg08124986	NA	0.009 [-0.011;0.041]	0.022 [-0.111;0.151]	0.031 [-0.101;0.159]	0.050 [-2.312;1.967]
DACT	cg08189198	RP11-286O18.1	-0.007 [-0.056;0.040]	0.025 [-0.105;0.153]	0.018 [-0.110;0.150]	0.020 [-3.810;3.172]
DACT	cg08850169*	NDUFS2	-0.061 [-0.126;-0.005]	0.024 [-0.094;0.132]	-0.036 [-0.162;0.098]	0.737 [-10.013;16.672]
DACT	cg09335712	TEX2	0.002 [-0.023;0.029]	0.023 [-0.107;0.152]	0.024 [-0.107;0.155]	0.008 [-1.615;1.454]
DACT	cg09377531	NA	0.000 [-0.013;0.014]	0.022 [-0.108;0.148]	0.022 [-0.109;0.155]	0.002 [-0.626;0.728]
DACT	cg10092935	RP11-402F9.3	0.005 [-0.023;0.037]	0.020 [-0.110;0.151]	0.025 [-0.107;0.155]	0.021 [-1.961;2.268]
DACT	cg10257332	DHX30	0.017 [-0.010;0.058]	0.027 [-0.102;0.157]	0.044 [-0.090;0.168]	0.157 [-3.303;3.730]
DACT	cg10398455	NA	0.005 [-0.011;0.031]	0.019 [-0.112;0.149]	0.025 [-0.107;0.156]	0.018 [-0.988;1.361]
DACT	cg11385906	INTS9	0.003 [-0.014;0.026]	0.033 [-0.096;0.159]	0.036 [-0.098;0.165]	0.019 [-1.267;1.160]
DACT	cg11905488	CLEC12A	0.027 [-0.014;0.086]	0.037 [-0.081;0.153]	0.064 [-0.070;0.185]	0.275 [-1.944;3.902]
DACT	cg12444450	ZSWIM5	-0.002 [-0.029;0.021]	0.035 [-0.094;0.161]	0.033 [-0.100;0.160]	0.001 [-1.582;1.821]
DACT	cg12981272	RP11-259K5.2	0.035 [-0.008;0.094]	0.009 [-0.115;0.132]	0.044 [-0.087;0.166]	0.373 [-6.338;6.354]
DACT	cg13550410	KIAA0319L	-0.057 [-0.132;0.007]	0.033 [-0.088;0.149]	-0.024 [-0.157;0.109]	0.569 [-9.314;11.899]
DACT	cg14889653	TOLLIP	-0.010 [-0.063;0.042]	0.031 [-0.100;0.167]	0.020 [-0.107;0.148]	-0.012 [-4.523;5.670]
DACT	cg14932313	CTSG	-0.037 [-0.094;0.005]	0.027 [-0.100;0.147]	-0.011 [-0.141;0.123]	0.159 [-7.456;7.385]
DACT	cg15889424	SNORA80	0.021 [-0.010;0.068]	0.017 [-0.111;0.145]	0.038 [-0.094;0.166]	0.188 [-3.541;4.701]
DACT	cg15998761	MFSD6	0.001 [-0.011;0.019]	0.023 [-0.108;0.153]	0.024 [-0.107;0.154]	0.005 [-0.826;0.836]
DACT	cg17933300	SCOC	-0.001 [-0.031;0.030]	0.023 [-0.107;0.153]	0.022 [-0.112;0.155]	0.005 [-1.856;1.562]
DACT	cg20314918	SCN2A	0.009 [-0.021;0.047]	0.018 [-0.113;0.147]	0.027 [-0.104;0.158]	0.045 [-2.368;2.616]
DACT	cg20315954	PMP22	0.007 [-0.012;0.036]	0.020 [-0.111;0.145]	0.026 [-0.107;0.157]	0.036 [-1.799;1.712]
DACT	cg20923498	NA	-0.046 [-0.117;0.012]	0.042 [-0.089;0.169]	-0.004 [-0.142;0.130]	0.089 [-16.650;6.615]
DACT	cg21422623	ITPKB	-0.014 [-0.074;0.043]	0.025 [-0.104;0.152]	0.011 [-0.125;0.147]	0.078 [-4.202;5.477]
DACT	cg21461856	MGAT3	0.002 [-0.012;0.023]	0.022 [-0.108;0.151]	0.024 [-0.108;0.155]	0.007 [-0.862;0.941]
DACT	cg22328837	NA	0.002 [-0.016;0.026]	0.024 [-0.106;0.151]	0.026 [-0.107;0.155]	0.013 [-1.448;1.115]
DACT	cg22503106	METRNL	-0.003 [-0.025;0.013]	0.030 [-0.101;0.158]	0.027 [-0.105;0.159]	-0.002 [-1.196;1.498]
DACT	cg23498922	STAU1	0.001 [-0.016;0.022]	0.022 [-0.108;0.151]	0.023 [-0.110;0.154]	0.008 [-1.005;1.220]
DACT	cg23510807	LFNG	-0.003 [-0.072;0.065]	0.024 [-0.105;0.160]	0.021 [-0.113;0.155]	0.079 [-5.324;5.083]
DACT	cg24200501	CYBRD1	0.002 [-0.021;0.030]	0.022 [-0.108;0.152]	0.024 [-0.107;0.155]	0.007 [-1.690;1.259]
DACT	cg25420477	AC016700.2	-0.053 [-0.127;0.016]	0.047 [-0.083;0.173]	-0.006 [-0.142;0.124]	0.212 [-15.414;8.254]
DACT	cg25488567	RP1-93H18.6	0.002 [-0.015;0.025]	0.025 [-0.104;0.154]	0.028 [-0.103;0.158]	0.009 [-1.046;1.275]
DACT	cg25529535	RBM17	-0.024 [-0.077;0.017]	0.028 [-0.100;0.151]	0.004 [-0.132;0.137]	0.007 [-6.687;5.425]
DACT	cg25843927	AGPS	0.003 [-0.015;0.028]	0.024 [-0.106;0.155]	0.027 [-0.104;0.159]	0.012 [-1.358;1.483]
DACT	cg26234644	CTC-297N7.5	0.008 [-0.011;0.037]	0.024 [-0.108;0.152]	0.032 [-0.100;0.162]	0.044 [-2.134;1.664]
DACT	cg26795312	RP5-1047A19.6	-0.002 [-0.024;0.017]	0.027 [-0.101;0.155]	0.025 [-0.106;0.156]	0.002 [-1.122;1.353]
DACT	cg26851984	RP11-772E11.1	0.011 [-0.021;0.046]	0.024 [-0.103;0.148]	0.034 [-0.096;0.159]	0.100 [-2.956;2.586]
DACT	cg26953137	MRPL45P2	0.010 [-0.010;0.042]	0.023 [-0.106;0.151]	0.032 [-0.099;0.157]	0.059 [-2.386;2.009]
HIMA	cg11329030*	ATP6V1E1P1	0.070 [0.011;0.143]	-0.004 [-0.123;0.117]	0.066 [-0.065;0.189]	0.741 [-6.611;6.850]
iii) PRS for any allergies
DACT	cg07948085	RP5-1051H14.2	0.005 [-0.006;0.024]	0.027 [-0.038;0.094]	0.033 [-0.034;0.102]	0.077 [-1.327;1.980]
DACT	cg09335712	TEX2	0.003 [-0.009;0.018]	0.027 [-0.037;0.096]	0.031 [-0.035;0.098]	0.029 [-1.030;1.744]
DACT	cg15998761	MFSD6	0.001 [-0.006;0.011]	0.032 [-0.034;0.100]	0.033 [-0.034;0.102]	0.009 [-0.624;0.713]
DACT	cg22503106	METRNL	0.003 [-0.006;0.016]	0.030 [-0.035;0.099]	0.033 [-0.034;0.103]	0.033 [-1.010;1.043]
DACT	cg22816343	BNIP3L	0.003 [-0.007;0.017]	0.029 [-0.035;0.096]	0.031 [-0.035;0.102]	0.036 [-0.916;1.470]
DACT	cg26369382	TFR2	0.003 [-0.014;0.023]	0.032 [-0.033;0.099]	0.035 [-0.035;0.106]	0.077 [-1.234;1.511]
HIMA	cg04684486*	SLC31A2	0.024 [0.004;0.052]	0.003 [-0.058;0.071]	0.027 [-0.039;0.096]	0.473 [-5.788;8.294]
B. DNAm at 10 and sensitization measured at 15 years
i) Maternal smoking during pregnancy
DACT	cg00390941	PDE6H	-0.000 [-0.031;0.033]	0.268 [-0.315;0.830]	0.268 [-0.309;0.829]	0.000 [-0.103;0.107]
DACT	cg02072495	ANXA2	-0.002 [-0.033;0.031]	0.271 [-0.310;0.835]	0.269 [-0.306;0.834]	0.000 [-0.093;0.114]
DACT	cg02236679	WWOX	0.005 [-0.046;0.070]	0.261 [-0.332;0.834]	0.266 [-0.308;0.827]	-0.000 [-0.211;0.159]
DACT	cg03727333	SGMS1	0.003 [-0.022;0.038]	0.264 [-0.315;0.826]	0.267 [-0.306;0.827]	0.000 [-0.122;0.072]
DACT	cg05184016	ZNF862	-0.008 [-0.048;0.023]	0.272 [-0.310;0.835]	0.263 [-0.312;0.825]	0.000 [-0.080;0.165]
DACT	cg06647928	RN7SL814P	-0.007 [-0.044;0.022]	0.273 [-0.307;0.838]	0.266 [-0.309;0.829]	0.000 [-0.081;0.164]
DACT	cg07781995	NA	0.000 [-0.022;0.026]	0.268 [-0.313;0.827]	0.268 [-0.305;0.831]	-0.000 [-0.082;0.079]
DACT	cg08335767	HMGA1	-0.019 [-0.064;0.027]	0.290 [-0.295;0.855]	0.272 [-0.306;0.833]	0.001 [-0.093;0.241]
DACT	cg13360526	NVL	-0.012 [-0.052;0.022]	0.279 [-0.302;0.846]	0.267 [-0.308;0.831]	0.000 [-0.077;0.194]
DACT	cg13584531	MGAT4A	0.031 [-0.062;0.144]	0.176 [-0.458;0.780]	0.206 [-0.373;0.784]	-0.002 [-0.414;0.213]
DACT	cg14556243	GAPVD1	0.009 [-0.031;0.067]	0.257 [-0.334;0.827]	0.266 [-0.310;0.829]	-0.000 [-0.232;0.113]
DACT	cg16349667	C1orf174	-0.017 [-0.064;0.021]	0.284 [-0.298;0.849]	0.267 [-0.309;0.833]	0.000 [-0.086;0.242]
DACT	cg17988187	DCTN1	0.008 [-0.022;0.062]	0.258 [-0.327;0.825]	0.266 [-0.310;0.832]	-0.000 [-0.199;0.085]
DACT	cg18011672	ASNSD1	-0.022 [-0.085;0.041]	0.265 [-0.334;0.836]	0.243 [-0.335;0.806]	0.002 [-0.134;0.263]
DACT	cg18460107	CLEC4C	0.001 [-0.025;0.035]	0.266 [-0.316;0.823]	0.267 [-0.310;0.825]	0.000 [-0.099;0.092]
DACT	cg18906596	ANKFY1	0.001 [-0.022;0.030]	0.267 [-0.316;0.829]	0.268 [-0.306;0.830]	0.000 [-0.089;0.071]
DACT	cg18981338	DHRS4-AS1	-0.011 [-0.063;0.048]	0.272 [-0.320;0.844]	0.260 [-0.316;0.826]	-0.000 [-0.139;0.240]
DACT	cg19702771	PRKG2	-0.023 [-0.071;0.024]	0.289 [-0.293;0.853]	0.266 [-0.310;0.831]	0.003 [-0.101;0.274]
DACT	cg21887430	RP11-1149M3.2	-0.004 [-0.035;0.023]	0.272 [-0.307;0.838]	0.268 [-0.304;0.833]	0.000 [-0.077;0.123]
DACT	cg24576940	KCNH2	-0.010 [-0.055;0.039]	0.274 [-0.311;0.842]	0.264 [-0.313;0.827]	0.000 [-0.116;0.205]
ii) Family history of allergic disease (at least one parent allergic)
DACT	cg02072495	ANXA2	-0.002 [-0.036;0.026]	0.094 [-0.065;0.241]	0.092 [-0.071;0.246]	-0.000 [-1.331;1.174]
DACT	cg02236679	WWOX	0.001 [-0.042;0.045]	0.098 [-0.050;0.240]	0.099 [-0.057;0.247]	0.031 [-1.060;2.212]
DACT	cg03329755	NA	0.002 [-0.018;0.029]	0.101 [-0.055;0.241]	0.103 [-0.054;0.255]	0.008 [-0.447;0.631]
DACT	cg03727333	SGMS1	0.002 [-0.021;0.030]	0.087 [-0.069;0.235]	0.089 [-0.067;0.239]	0.006 [-0.928;0.813]
DACT	cg05184016	ZNF862	0.002 [-0.031;0.041]	0.091 [-0.064;0.240]	0.093 [-0.064;0.246]	0.021 [-1.430;1.566]
DACT	cg06647928	RN7SL814P	-0.002 [-0.037;0.029]	0.094 [-0.058;0.238]	0.092 [-0.066;0.237]	0.000 [-1.032;1.277]
DACT	cg08335767	HMGA1	-0.006 [-0.056;0.033]	0.082 [-0.066;0.229]	0.076 [-0.079;0.227]	-0.012 [-2.229;1.560]
DACT	cg13360526	NVL	-0.006 [-0.044;0.025]	0.100 [-0.053;0.246]	0.094 [-0.066;0.245]	-0.020 [-1.309;1.253]
DACT	cg13584531*	MGAT4A	-0.089 [-0.193;-0.005]	0.131 [0.008;0.247]	0.042 [-0.112;0.186]	-0.645 [-20.622;17.426]
DACT	cg14556243	GAPVD1	-0.012 [-0.057;0.018]	0.091 [-0.066;0.237]	0.079 [-0.083;0.229]	-0.048 [-1.686;1.499]
DACT	cg15338967	LINC00462	-0.031 [-0.098;0.013]	0.144 [-0.007;0.285]	0.114 [-0.043;0.261]	-0.183 [-3.943;2.467]
DACT	cg15773890	RBM24	-0.017 [-0.101;0.053]	0.082 [-0.027;0.204]	0.065 [-0.083;0.202]	-0.009 [-6.189;6.443]
DACT	cg17988187	DCTN1	0.003 [-0.024;0.037]	0.097 [-0.062;0.246]	0.100 [-0.057;0.249]	0.017 [-0.811;1.270]
DACT	cg18011672*	ASNSD1	-0.076 [-0.171;-0.003]	0.133 [-0.013;0.263]	0.057 [-0.106;0.210]	-0.508 [-12.868;10.854]
DACT	cg23525708	KIAA0247	-0.000 [-0.025;0.021]	0.095 [-0.061;0.241]	0.094 [-0.064;0.241]	0.000 [-0.529;0.689]
DACT	cg23534301	RP11-82O19.1	-0.007 [-0.043;0.022]	0.098 [-0.060;0.247]	0.091 [-0.064;0.243]	-0.022 [-1.151;1.408]
DACT	cg24576940	KCNH2	-0.004 [-0.048;0.038]	0.107 [-0.044;0.249]	0.103 [-0.057;0.249]	-0.006 [-1.826;1.297]
DACT	cg26426690	CPEB3	-0.004 [-0.036;0.020]	0.097 [-0.059;0.248]	0.093 [-0.069;0.244]	-0.010 [-0.894;0.933]
DACT	cg26865494	DOCK1	-0.003 [-0.029;0.018]	0.096 [-0.059;0.243]	0.093 [-0.066;0.240]	-0.008 [-0.754;0.987]
HIMA	cg12724894	DIP2C	-0.039 [-0.109;0.025]	0.129 [-0.037;0.282]	0.090 [-0.067;0.238]	-0.277 [-4.511;4.608]
iii) PRS for any allergies
DACT	cg01901579	DICER1	-0.008 [-0.029;0.008]	0.104 [0.005;0.195]	0.096 [-0.002;0.186]	-0.061 [-0.770;0.142]
DACT	cg06647928	RN7SL814P	-0.002 [-0.022;0.017]	0.093 [-0.001;0.181]	0.091 [-0.004;0.177]	-0.011 [-0.576;0.298]
DACT	cg07781995	NA	-0.000 [-0.013;0.011]	0.096 [-0.002;0.192]	0.095 [-0.001;0.190]	-0.002 [-0.314;0.159]
DACT	cg13360526	NVL	0.010 [-0.009;0.038]	0.084 [-0.007;0.176]	0.095 [-0.001;0.186]	0.097 [-0.176;0.745]
DACT	cg13584531	MGAT4A	-0.006 [-0.049;0.038]	0.076 [0.001;0.159]	0.069 [-0.020;0.167]	-0.055 [-4.049;1.881]
DACT	cg15773890	RBM24	0.031 [-0.008;0.080]	0.054 [-0.017;0.137]	0.086 [-0.001;0.172]	0.364 [-0.389;1.383]
DACT	cg16349667	C1orf174	-0.000 [-0.022;0.024]	0.092 [0.002;0.181]	0.092 [0.000;0.178]	-0.000 [-0.547;0.337]
DACT	cg17988187	DCTN1	0.011 [-0.008;0.041]	0.086 [-0.008;0.176]	0.097 [0.001;0.188]	0.091 [-0.138;0.683]
DACT	cg21887430	RP11-1149M3.2	0.000 [-0.020;0.021]	0.090 [-0.004;0.179]	0.090 [-0.002;0.176]	-0.000 [-0.448;0.302]
DACT	cg24576940	KCNH2	0.008 [-0.011;0.038]	0.081 [-0.005;0.163]	0.089 [0.001;0.171]	0.078 [-0.229;0.587]
HIMA	cg03389164	ASB2	0.016 [-0.015;0.054]	0.081 [-0.019;0.181]	0.097 [0.002;0.190]	0.150 [-0.473;1.212]
HIMA	cg14095744	RP4-751H13.7	0.001 [-0.030;0.034]	0.092 [-0.010;0.193]	0.093 [-0.003;0.187]	0.006 [-0.740;0.819]
HIMA	cg19310430*	C11orf45	0.044 [0.004;0.097]	0.040 [-0.039;0.129]	0.085 [-0.007;0.174]	0.523 [-0.258;2.548]

[truncated: 4 more sheets: S11_H1_CpGmodels_MALE, S12_H1_CpGmodels_FEMALE, S13_BAMSE_descriptive, S14_H1_CpGmodels_BAMSE]
